# Supplementary material for: DNA targeting by compact Cas9d and its resurrected ancestor
Source: Nat Commun. 2025 Jan 7;16:457. doi: 10.1038/s41467-024-55573-4 (PMC11706934; doi:10.1038/s41467-024-55573-4)
Supplement: Supplementary file 4 — Supplementary Data 1 [file 41467_2024_55573_MOESM4_ESM.xlsx]

## Sheet: Sheet1
DNA Target Strands
Target Strand	AGCTGACGTTTGTACTCCAGCGTCTCATCTTTATGCGTCAGCAGAGATTTCTGCT
Non-Target Strand	AGCAGAAATCTCTGCTGACGCATAAAGATGAGACGCTGGAGTACAAACGTCAGCT
Non-target strand tCo pos 16	AGCAGAAATCTCTGCTGACGCATAAAGATGAGACGCTGGAGTACAAACGTCAGCT
sgRNA Sequences
Cas9d sgRNA	GACGCATAAAGATGAGACGCGTTACAGTTAAGGCTCTGAAAAGAGCCTTAATTGTAAAACGCCTATACAGTGAAGGGATATACGCTTGGGTTTGTCCAGCCTGAGCCTCTATGCCAGAAATGGCGCCTTCATCGTGGGTTAGGACATTTAATTTTTTT
Cas9dΔP1 ΔP3ΔP4	GACGCATAAAGATGAGACGCGTTACAGTTAGAAATAATTGTAAAACGCCTATACAGTGAAGGGATATACGCTTGGGTTTGTCCAGCCTGAGCCTCTATGCCTTCATCGTGGGTTAGGACA
Cas9d ΔP3.1	GACGCATAAAGATGAGACGCGTTACAGTTAAGGCTCTGAAAAGAGCCTTAATTGTAAAACGCCTATACAGTGAAGGGATATACGCTTGGGTTTGTCCAGCCTGAGCCTCTATGCCAGAAATGGCGCCTTCATCGTGGGTTATTTTTTT
Cas9d ΔP3.2	GACGCATAAAGATGAGACGCGTTACAGTTAAGGCTCTGAAAAGAGCCTTAATTGTAAAACGCCTATACAGTGAAGGGATATACGCTTGGGTTTGTCCAGCCTGAGCCTCTATGCCAGAAATGGCGCCTTCATCGTGGGTTAGTTTTTTT
Cas9d ΔP1	GACGCATAAAGATGAGACGCGTTACAGTTAGAAATAATTGTAAAACGCCTATACAGTGAAGGGATATACGCTTGGGTTTGTCCAGCCTGAGCCTCTATGCCAGAAATGGCGCCTTCATCGTGGGTTAGGACATTTAATTTTTTT
Cas9d ΔP4	GACGCATAAAGATGAGACGCGTTACAGTTAAGGCTCTGAAAAGAGCCTTAATTGTAAAACGCCTATACAGTGAAGGGATATACGCTTGGGTTTGTCCAGCCTGAGCCTCTATGCCTTCATCGTGGGTTAGGACATTTAATTTTTTT
Cas9d ΔP1ΔP4	GACGCATAAAGATGAGACGCGTTACAGTTAGAAATAATTGTAAAACGCCTATACAGTGAAGGGATATACGCTTGGGTTTGTCCAGCCTGAGCCTCTATGCCTTCATCGTGGGTTAGGACATTTAATTTTTTT
Cas9d ΔP3ΔP4	GTTACAGTTAAGGCTCTGAAAAGAGCCTTAATTGTAAAACGCCTATACAGTGAAGGGATATACGCTTGGGTTTGTCCAGCCTGAGCCTCTATGCCTTCATCGTGGGTTAGTTTTTTT
Cas9d C107G	GACGCATAAAGATGAGACGCGTTACAGTTAAGGCTCTGAAAAGAGCCTTAATTGTAAAACGCCTATACAGTGAAGGGATATACGCTTGGGTTTGTCCAGCCTGAGCGTCTATGCCAGAAATGGCGCCTTCATCGTGGGTTAGGACATTTAATTTTTTT
Cas9d A82U	GACGCATAAAGATGAGACGCGTTACAGTTAAGGCTCTGAAAAGAGCCTTAATTGTAAAACGCCTATACAGTGAAGGGATATTCGCTTGGGTTTGTCCAGCCTGAGCCTCAATGCCAGAAATGGCGCCTTCATCGTGGGTTAGGACATTTAATTTTTTT
Cas9d A141C	GACGCATAAAGATGAGACGCGTTACAGTTAAGGCTCTGAAAAGAGCCTTAATTGTAAAACGCCTATACAGTGAAGGGATATACGCTTGGGTTTGTCCAGCCTGAGCCTCTATGCCAGAAATGGCGCCTTCATCGTGGGTTAGGACATTTAATTTTTTT
Cas9d A141T	GACGCATAAAGATGAGACGCGTTACAGTTAAGGCTCTGAAAAGAGCCTTAATTGTAAAACGCCTATACAGTGAAGGGATATACGCTTGGGTTTGTCCAGCCTGAGCCTCTATGCCAGAAATGGCGCCTTCATCGTGGGTTAGGACATTTAATTTTTTT
Protein Sequences
Cas9d Protein Sequence	MERELVLGIDYGGKYTGLAVVDRRHNQVLYANRLKMRDDVAGILKDRRKQRGIRRTAQTKKKRLRELKNYLKSIGYNESTATFETVYSLAHKRGYDYADMPEEKTSEEIEAMDVEERKQWEKEKQEWEETKRNSRHRKEVVKDVHKAMIEGRATEEQIKRVERIFNKQYRPKRFNNRILTKCKVEDCGVNTPLRKNVRDLLIENIVRFFPIEQSEKDNLKDAVLDKNRREEVKSFFRKHKTDEHIRKQVYDIADNKLSGRTVFCKEHILEHTEHSKEERKVFRLAPSLKTKIENVLAVIKDEILPKFTVNKVVMESNNFDIAAKTQGKKRLAKEEYGKGPREGKETRKEALLRETDGRCIYCGKSIDISNAHDDHIFPRKAGGLNIFANLVACCAVCNE…
ancCas9d Protein Sequence	MEKELVLGIDYGGKYTGLAVVDRRNNQVLYARTVKMRDDVADILKGRREQRGIRRTQQTKKKRLRELKKYLNSIGLYDESTETFKTIYSLAHKRGYDYADMPEEKTSEEIEEMDEEERKQWEKEKKEWEETQRNSRHREEVLKDVRKVMSEGNASEEQIKRVESIFNKQYRPKRFNNRILTKCKVCGKNTPLRRNVRELLLENIVRFLPLESEEKETLKQTILEKGQQENINKIFRKLKFNQKDWPGKNLTDIAKNKLPGRLPFCKEHFAENEKFTTIEKSTFRLAPSLKTKIENVLTVIKDEILPNFTLNKVVMESNNFDIAAKTKGKKRLAKEEYSKGHRENKETLKEALLRETDGRCVYCGKSIDLSNANKDHIYPRKAGGLNIFANLVACCRSCN…
Primers
RF195	Lambda1 Binding Adds T7 Fw Primer	GAAATTAATACGACTCACTATAGGGACGCATAAAGATGAGACGCG
RF196	34-1 Termination, adds T7 Terminator	CAAAAAACCCCTCAAGACCCGTTTAGAGGCCCCAAGGGGTTATGCTAGAAAAAAATTAAATGTCCTAACCCACGATG
RF211	34-1_sgRNA_Plasmid_Interference_Reverse_Primer	ACTAGTATTATACCTAGGACTGAGCTAGC
RF212	34-1_sgRNA_Plasmid_Interference_Forward_Primer	GTTACAGTTAAGGCTCTGAAAAGAGC
RF226	Cas9d_95-134_KLD_Fw_Primer	CGCCATCGGAAAGAAGTGGTG
RF227	Cas9d_95-134_KLD_Rv_Primer	TCCTCGTTTATGGGCTAAGCTATAGACC
RF245	34-1_sgRNA_142_Onward_Fw	TTTTTTTTGCTAGAGGCATCAAATAAAACGAAAGGC
RF246	34-1_sgRNA_142_Onward_Rv	CTAACCCACGATGAAGGCGCC
RF247	34-1_sgRNA_141_Onward_Fw	TTTTTTTTGCTAGAGGCATCAAATAAAACGAAAGGC
RF248	34-1_sgRNA_141_Onward_Rv	TAACCCACGATGAAGGCGCC
RF312	113-124_Fw_Adjusted	GCCTTCATCGTGGGTTAG
RF250	34-1_sgRNA_113-124_Rv	ATAGAGGCTCAGGCTGGAC
RF251	34-1_sgRNA_C107G_Fw	GTCTATGCCAGAAATGGCGCC
RF252	34-1_sgRNA_C107G_Rv	GCTCAGGCTGGACAAACCC
RF253	34-1_sgRNA_A82U_U110A_Fw	CTGAGCCTCAATGCCAGAAATGGCG
RF254	34-1_sgRNA_A82U_U110A_Rv	GCTGGACAAACCCAAGCGAATATCCC
RF255	34-1_sgRNA_31-48_GAAA_Fw	GAAATAATTGTAAAACGCCTATACAGTGAAGGG
RF256	34-1_sgRNA_31-48_GAAA_Rv	TAACTGTAACGCGTCTCATCTTTATGCG
RF257	34-1_Effector_G634P_Fw	CCGACTGGGCCGGGACAGATG
RF258	34-1_Effector_G634P_Rv	CTTAATGCTGCATTTCAGGCTCATCACAAG
RF259	34-1_Effector_Q639A_Fw	GCTATGATACGTATTAATAACAATGTGTTCAAGACTAATGTACATAACG
RF260	34-1_Effector_Q639A_Rv	TCCCGGCCCAGTACCCTTAA
RF261	34-1_Effector_K649A_Fw	GCTACTAATGTACATAACGTGGGCGTG
RF262	34-1_Effector_K649A_Rv	GAACACATTGTTATTAATACGTATCATCTGTCCC
RF263	34-1_Effector_H653A_Fw	GCTAACGTGGGCGTGGACGTC
RF264	34-1_Effector_H653A_Rv	TACATTAGTCTTGAACACATTGTTATTAATACGTATCATCTGTCC
RF265	34-1_Effector_N651A_Fw	GCTGTACATAACGTGGGCGTGGAC
RF266	34-1_Effector_N651A_Rv	AGTCTTGAACACATTGTTATTAATACGTATCATCTGTC
RF267	34-1_Effector_N654A_Fw	GCTGTGGGCGTGGACGTCTATC
RF268	34-1_Effector_N654A_Rv	ATGTACATTAGTCTTGAACACATTGTTATTAATACGTATCATCTG
RF269	34-1_Effector_K715A_Fw	GCTCTTGGTACCTCTCCTACCATCGAG
RF270	34-1_Effector_K715A_Rv	CTTGATCCGGTATATAGCGTCTTCCC
RF271	34-1_sgRNA_Sequencing_Primer	GCGTATCACGAGGCCCTTTC
RF272	34-1_Effector_Sequencing_Primer	GAGGCTAAAGAAGCTGGATTCTG
RF277	sgRNA_Scaffold_Fw	CACCACAGGTCTCGGTTCGTTACAGTTAAGGCTCTGAAAAGAGC
RF278	sgRNA_Scaffold_Rv	CACCACAGGTCTCGAAAAAAATTAAATGTCCTAACCCACGATG
RF279	CloDF13_Plasmid_Fw	CACCACAGGTCTCGACTTAATTAACGGCACTCCTCAGCC
RF280	CloDF13_Plasmid_Rv	CACCACAGGTCTCGACCGGTGGTTGCGGTAGC
RF281	cas9d_Fw	CACCACAGGTCTCGCGGTATGGAGAGAGAACTGGTCTTGGG
RF282	cas9d_Splitting_Rv	CACCACAGGTCTCAGTCTCCTTGCCTTCGCGAG
RF283	Cas9d_Splitting_Rv	CACCACAGGTCTCAAGACGCGCAAGGAAGCACTGCTTC
RF284	Cas9d_Splitting_Rv	CACCACAGGTCTCGAAGTTTATTACTCTGCGGAATTCGCTTTGG
RF316	GFP_Assay_NGG_PAM_Fw_Primer	GGATAATGTTTTTTGCGCCGACATCATAAC
RF317	GFP_Assay_NGC_PAM_Fw_Primer	CATAATGTTTTTTGCGCCGACATCATAACGG
RF318	GFP_Assay_NGA_PAM_Fw_Primer	AATAATGTTTTTTGCGCCGACATCATAACGG
RF319	GFP_Assay_NGT_PAM_Fw_Primer	TATAATGTTTTTTGCGCCGACATCATAACGG
RF320	GFP_Assay_NCG_PAM_Fw_Primer	CGATAATGTTTTTTGCGCCGACATCATAACGG
RF321	GFP_Assay_NCC_PAM_Fw_Primer	CCATAATGTTTTTTGCGCCGACATCATAACGG
RF322	GFP_Assay_NCA_PAM_Fw_Primer	CAATAATGTTTTTTGCGCCGACATCATAACGG
RF323	GFP_Assay_NCT_PAM_Fw_Primer	CTATAATGTTTTTTGCGCCGACATCATAACGG
RF324	GFP_Assay_NAG_PAM_Fw_Primer	AGATAATGTTTTTTGCGCCGACATCATAACGG
RF325	GFP_Assay_NAC_PAM_Fw_Primer	ACATAATGTTTTTTGCGCCGACATCATAACGG
RF326	GFP_Assay_NAA_PAM_Fw_Primer	AAATAATGTTTTTTGCGCCGACATCATAACGG
RF327	GFP_Assay_NAT_PAM_Fw_Primer	ATATAATGTTTTTTGCGCCGACATCATAACGG
RF328	GFP_Assay_NTG_PAM_Fw_Primer	TGATAATGTTTTTTGCGCCGACATCATAACGG
RF329	GFP_Assay_NTC_PAM_Fw_Primer	TCATAATGTTTTTTGCGCCGACATCATAACGG
RF330	GFP_Assay_NTA_PAM_Fw_Primer	TAATAATGTTTTTTGCGCCGACATCATAACGG
RF331	GFP_Assay_NTT_PAM_Fw_Primer	TTATAATGTTTTTTGCGCCGACATCATAACGG
RF345	34-29_6_FAM_TS	CCCATCCTTAGGCCTCCTCCTTCCTAGTCTCCTGATATTGGGTCTAACCC
RF346	34-29_NTS	GGGTTAGACCCAATATCAGGAGACTAGGAAGGAGGAGGCCTAAGGATGGG
RF347	34-29_TS	CCCATCCTTAGGCCTCCTCCTTCCTAGTCTCCTGATATTGGGTCTAACCC
RF348	34-29_6_FAM_NTS	GGGTTAGACCCAATATCAGGAGACTAGGAAGGAGGAGGCCTAAGGATGGG
RF349	34-1_pET28_Fw_GG_Primer	CACCACAGGTCTCGTAATAAGCGGCCGCACTCG
RF350	34-1_pET28_Rw_GG_Primer	CACCACAGGTCTCGTGAGAAAGCCGCTGCCATC
RF351	34-29_GG_Fw_Primer	CACCACAGGTCTCGCTCAATGGAGAAGGAGCTGGTGTTAG
RF352	34-29_GG_Rv_Primer	CACCACAGGTCTCGATTACTTCGCGTTGTTAGCCTTGG
