# Supplementary material for: DNA targeting by compact Cas9d and its resurrected ancestor
Source: Nat Commun. 2025 Jan 7;16:457. doi: 10.1038/s41467-024-55573-4 (PMC11706934; doi:10.1038/s41467-024-55573-4)
Supplement: Supplementary file 6 — Source Data [file 41467_2024_55573_MOESM6_ESM.xlsx]

## Sheet: Fig. 3c
(-) 142-158				(-) 142-158				(-) 142-158					(-) Spacer 1				(-) Spacer 2				(-) Spacer 3							Sample vs WT (+) Spacer Control
Dilution (10^x)	(-)IPTG	(+)IPTG	Fold-Difference	Dilution (10^x)	(-)IPTG	(+)IPTG	Fold-Difference	Dilution (10^x)	(-)IPTG	(+)IPTG	Fold-Difference		Dilution (10^x)	(-)IPTG	(+)IPTG	Fold-Difference	Dilution (10^x)	(-)IPTG	(+)IPTG	Fold-Difference	Dilution (10^x)	(-)IPTG	(+)IPTG	Fold-Difference				Sample Name	p-value
0	390000000	2000	195000	0	410000000	4000	102500	0	90000000	600	150000		0	180000000	17000000	10.5882	0	20000000	2000000	10	0	40000000	2000000	20				WT (-) Spacer	0.0004
-1	39000000	200		-1	41000000	400		-1	9000000	60			-1	18000000	1700000		-1	2000000	200000		-1	4000000	200000					(-) 141-158 = ΔP3.1	0.0004
-2	3900000	20		-2	4100000	40		-2	900000	6			-2	1800000	170000		-2	200000	20000		-2	400000	20000					(-)142-158 = ΔP3.2	0.0085
-3	390000	2		-3	410000	4		-3	90000				-3	180000	17000		-3	20000	2000		-3	40000	2000					(-) 31-48 + (-) 142-158 = ΔP1ΔP3.2	0.0006
-4	39000			-4	41000			-4	9000				-4	18000	1700		-4	2000	200		-4	4000	200					(-) 113-124 + (-) 142-158 = ΔP4ΔP3.2	0.0004
-5	3900			-5	4100			-5	900				-5	1800	170		-5	200	20		-5	400	20					(-) 31-48 + (-) 113-124 + (-) 142-158 = ΔP1ΔP4ΔP3.2	0.0004
-6	390			-6	410			-6	90				-6	180	17		-6	20	2		-6	40	2
-7	39			-7	41			-7	9				-7	18			-7	2			-7	4
(-) 141-158				(-) 141-158				(-) 141-158					(+) Spacer 1				(+) Spacer 2				(+) Spacer 3
Dilution (10^x)	(-)IPTG	(+)IPTG	Fold-Difference	Dilution (10^x)	(-)IPTG	(+)IPTG	Fold-Difference	Dilution (10^x)	(-)IPTG	(+)IPTG	Fold-Difference		0	170000000	10000	17000	0	61000000	3000	20333.3	0	14000000	600	23333.3
0	810000000	20000000	40.5	0	320000000	30000000	10.6667	0	360000000	20000000	18		-1	17000000	1000		-1	6100000	300		-1	1400000	60
-1	81000000	2000000		-1	32000000	3000000		-1	36000000	2000000			-2	1700000	100		-2	610000	30		-2	140000	6
-2	8100000	200000		-2	3200000	300000		-2	3600000	200000			-3	170000	10		-3	61000	3		-3	14000
-3	810000	20000		-3	320000	30000		-3	360000	20000			-4	17000			-4	6100			-4	1400
-4	81000	2000		-4	32000	3000		-4	36000	2000			-5	1700			-5	610			-5	140
-5	8100	200		-5	3200	300		-5	3600	200			-6	170			-6	61			-6	14
-6	810	20		-6	320	30		-6	360	20			-7	17			-7				-7
-7	81			-7	32	3		-7	36	2
31-48 + (-) 142-158				31-48 + (-) 142-158				31-48 + (-) 142-158
Dilution (10^x)	(-)IPTG	(+)IPTG	Fold-Difference	Dilution (10^x)	(-)IPTG	(+)IPTG	Fold-Difference	Dilution (10^x)	(-)IPTG	(+)IPTG	Fold-Difference
0	80000000	30000	2666.67	0	38000000	42000	904.762	0	32000000	37000	864.865
-1	8000000	3000		-1	3800000	4200		-1	3200000	3700
-2	800000	300		-2	380000	420		-2	320000	370
-3	80000	30		-3	38000	42		-3	32000	37
-4	8000	3		-4	3800			-4	3200
-5	800			-5	380			-5	320
-6	80			-6	38			-6	32
-7	8			-7				-7
113-124 + (-) 142-158				113-124 + (-) 142-158				(-) 142-158
Dilution (10^x)	(-)IPTG	(+)IPTG	Fold-Difference	Dilution (10^x)	(-)IPTG	(+)IPTG	Fold-Difference	Dilution (10^x)	(-)IPTG	(+)IPTG	Fold-Difference
0	50000000	600000	83.3333	0	36000000	160000	225	0	27000000	210000	128.571
-1	5000000	60000		-1	3600000	16000		-1	2700000	21000
-2	500000	6000		-2	360000	1600		-2	270000	2100
-3	50000	600		-3	36000	160		-3	27000	210
-4	5000	60		-4	3600	16		-4	2700	21
-5	500	6		-5	360			-5	270
-6	50			-6	36			-6	27
-7	5			-7				-7
31-48+ 113-124 + (-) 142-158				31-48+ 113-124 + (-) 142-158				31-48+ 113-124 + (-) 142-158
Dilution (10^x)	(-)IPTG	(+)IPTG	Fold-Difference	Dilution (10^x)	(-)IPTG	(+)IPTG	Fold-Difference	Dilution (10^x)	(-)IPTG	(+)IPTG	Fold-Difference
0	100000000	14000000	7.14286	0	130000000	4000000	32.5	0	70000000	50000000	1.4
-1	10000000	1400000		-1	13000000	400000		-1	7000000	5000000
-2	1000000	140000		-2	1300000	40000		-2	700000	500000
-3	100000	14000		-3	130000	4000		-3	70000	50000
-4	10000	1400		-4	13000	400		-4	7000	5000
-5	1000	140		-5	1300	40		-5	700	500
-6	100	14		-6	130	4		-6	70	50
-7	10			-7	13			-7	7	5

## Sheet: Fig. 3b
(-) 31-48				(-) 31-48				(-) 31-48					(-) Spacer 1				(-) Spacer 2				(-) Spacer 3						Sample vs WT (+) Spacer Control
Dilution (10^x)	(-)IPTG	(+)IPTG	Fold-Difference	Dilution (10^x)	(-)IPTG	(+)IPTG	Fold-Difference	Dilution (10^x)	(-)IPTG	(+)IPTG	Fold-Difference		Dilution (10^x)	(-)IPTG	(+)IPTG	Fold-Difference	Dilution (10^x)	(-)IPTG	(+)IPTG	Fold-Difference	Dilution (10^x)	(-)IPTG	(+)IPTG	Fold-Difference			Sample Name	p-value
0	10000000	700	14285.7	0	11000000	600	18333.3	0	20000000	150	133333		0	180000000	17000000	10.5882	0	20000000	2000000	10	0	40000000	2000000	20			WT (-) Spacer	0.0004
-1	1000000	70		-1	1100000	60		-1	2000000	15			-1	18000000	1700000		-1	2000000	200000		-1	4000000	200000				(-) 113-124 = ΔP4	0.416
-2	100000	7		-2	110000	6		-2	200000	6			-2	1800000	170000		-2	200000	20000		-2	400000	20000				(-)31-48 = ΔP1	0.1602
-3	10000			-3	11000			-3	20000				-3	180000	17000		-3	20000	2000		-3	40000	2000				(-) 113-124 + (-)31-48 = ΔP4ΔP1	0.0138
-4	1000			-4	1100			-4	2000				-4	18000	1700		-4	2000	200		-4	4000	200				(-) 113-124 + (-) 147-158 = ΔP4ΔP3	0.0163
-5	100			-5	110			-5	200				-5	1800	170		-5	200	20		-5	400	20				(-) 31-48 + (-) 113-124 + (-) 147-158 = ΔP1ΔP4ΔP3	0.1362
-6	10			-6	11			-6	20				-6	180	17		-6	20	2		-6	40	2
-7				-7				-7					-7	18			-7	2			-7	4
(-) 113-124				(-) 113-124				(-) 113-124					(+) Spacer 1				(+) Spacer 2				(+) Spacer 3
Dilution (10^x)	(-)IPTG	(+)IPTG	Fold-Difference	Dilution (10^x)	(-)IPTG	(+)IPTG	Fold-Difference	Dilution (10^x)	(-)IPTG	(+)IPTG	Fold-Difference		0	170000000	10000	17000	0	61000000	3000	20333.3	0	14000000	600	23333.3
0	18000000	700	25714.3	0	22000000	130	169231	0	4000000	260	15384.6		-1	17000000	1000		-1	6100000	300		-1	1400000	60
-1	1800000	70		-1	2200000	13		-1	400000	26			-2	1700000	100		-2	610000	30		-2	140000	6
-2	180000	7		-2	220000			-2	40000				-3	170000	10		-3	61000	3		-3	14000
-3	18000			-3	22000			-3	4000				-4	17000			-4	6100			-4	1400
-4	1800			-4	2200			-4	400				-5	1700			-5	610			-5	140
-5	180			-5	220			-5	40				-6	170			-6	61			-6	14
-6	18			-6	22			-6	4				-7	17			-7				-7
-7				-7				-7
31-48+ 113-124				31-48+ 113-124				31-48+ 113-124
Dilution (10^x)	(-)IPTG	(+)IPTG	Fold-Difference	Dilution (10^x)	(-)IPTG	(+)IPTG	Fold-Difference	Dilution (10^x)	(-)IPTG	(+)IPTG	Fold-Difference
0	11000000	6000	1833.33	0	34000000	15000	2266.67	0	34000000	3000	11333.3
-1	1100000	600		-1	3400000	1500		-1	3400000	300
-2	110000	60		-2	340000	150		-2	340000	30
-3	11000	6		-3	34000	15		-3	34000
-4	1100			-4	3400			-4	3400
-5	110			-5	340			-5	340
-6	11			-6	34			-6	34
-7				-7				-7
113-124 + (-) 147-158				113-124 + (-) 147-158				113-124 + (-) 147-158
Dilution (10^x)	(-)IPTG	(+)IPTG	Fold-Difference	Dilution (10^x)	(-)IPTG	(+)IPTG	Fold-Difference	Dilution (10^x)	(-)IPTG	(+)IPTG	Fold-Difference
0	8000000	2600	3076.92	0	21000000	1700	12352.9	0	16000000	3100	5161.29
-1	800000	260		-1	2100000	170		-1	1600000	310
-2	80000	26		-2	210000	17		-2	160000	31
-3	8000			-3	21000			-3	16000
-4	800			-4	2100			-4	1600
-5	80			-5	210			-5	160
-6	8			-6	21			-6	16
-7				-7				-7
31-48+ 113-124 + (-) 147-158				31-48+ 113-124 + (-) 147-158				31-48+ 113-124 + (-) 147-158
Dilution (10^x)	(-)IPTG	(+)IPTG	Fold-Difference	Dilution (10^x)	(-)IPTG	(+)IPTG	Fold-Difference	Dilution (10^x)	(-)IPTG	(+)IPTG	Fold-Difference
0	16000000	2000	8000	0	12000000	1400	8571.43	0	10000000	2000	5000
-1	1600000	200		-1	1200000	140		-1	1000000	200
-2	160000	20		-2	120000	14		-2	100000	20
-3	16000	2		-3	12000			-3	10000	2
-4	1600			-4	1200			-4	1000
-5	160			-5	120			-5	100
-6	16			-6	12			-6	10
-7				-7				-7

## Sheet: Fig. 4f
													(-) Spacer 1				(-) Spacer 2				(-) Spacer 3						Sample vs WT (+) Spacer Control
N651A				N651A				N651A					Dilution (10^x)	(-)IPTG	(+)IPTG	Fold-Difference	Dilution (10^x)	(-)IPTG	(+)IPTG	Fold-Difference	Dilution (10^x)	(-)IPTG	(+)IPTG	Fold-Difference			Sample Name	p-value
Dilution (10^x)	(-)IPTG	(+)IPTG	Fold-Difference	Dilution (10^x)	(-)IPTG	(+)IPTG	Fold-Difference	Dilution (10^x)	(-)IPTG	(+)IPTG	Fold-Difference		0	180000000	17000000	10.5882	0	20000000	2000000	10	0	40000000	2000000	20			WT (-) Spacer	0.0004
0	33000000	1500000	22	0	2700000	400000	6.75	0	4700000	570000	8.24561		-1	18000000	1700000		-1	2000000	200000		-1	4000000	200000				G634P	0.0004
-1	3300000	150000		-1	270000	40000		-1	470000	57000			-2	1800000	170000		-2	200000	20000		-2	400000	20000				K649A	0.0004
-2	330000	15000		-2	27000	4000		-2	47000	5700			-3	180000	17000		-3	20000	2000		-3	40000	2000				N651A	0.0004
-3	33000	1500		-3	2700	400		-3	4700	570			-4	18000	1700		-4	2000	200		-4	4000	200				N654A	0.0004
-4	3300	150		-4	270	40		-4	470	57			-5	1800	170		-5	200	20		-5	400	20				H653A	0.3138
-5	330	15		-5	27			-5	47				-6	180	17		-6	20	2		-6	40	2				Q639A	0.1291
-6	33			-6				-6					-7	18			-7	2			-7	4
-7				-7				-7
													(+) Spacer 1				(+) Spacer 2				(+) Spacer 3
N654A				N654A				N654A					0	170000000	10000	17000	0	61000000	3000	20333.3	0	14000000	600	23333.3
Dilution (10^x)	(-)IPTG	(+)IPTG	Fold-Difference	Dilution (10^x)	(-)IPTG	(+)IPTG	Fold-Difference	Dilution (10^x)	(-)IPTG	(+)IPTG	Fold-Difference		-1	17000000	1000		-1	6100000	300		-1	1400000	60
0	16000000	1200000	13.3333	0	2400000	200000	12	0	28000000	7000000	4		-2	1700000	100		-2	610000	30		-2	140000	6
-1	1600000	120000		-1	240000	20000		-1	2800000	700000			-3	170000	10		-3	61000	3		-3	14000
-2	160000	12000		-2	24000	2000		-2	280000	70000			-4	17000			-4	6100			-4	1400
-3	16000	1200		-3	2400	200		-3	28000	7000			-5	1700			-5	610			-5	140
-4	1600	120		-4	240	20		-4	2800	700			-6	170			-6	61			-6	14
-5	160	12		-5	24			-5	280	70			-7	17			-7				-7
-6	16	40		-6				-6	28	7
-7		4		-7				-7
H653A				H653A				H653A
Dilution (10^x)	(-)IPTG	(+)IPTG	Fold-Difference	Dilution (10^x)	(-)IPTG	(+)IPTG	Fold-Difference	Dilution (10^x)	(-)IPTG	(+)IPTG	Fold-Difference
0	33000000	300	110000	0	6000000	1100	5454.55	0	50000	1	50000
-1	3300000	30		-1	600000	110		-1	5000
-2	330000	3		-2	60000	11		-2	500
-3	33000	7		-3	6000			-3	50
-4	3300			-4	600			-4	5
-5	330			-5	60			-5
-6	33			-6	6			-6
-7				-7				-7
G634P				G634P				G634P
Dilution (10^x)	(-)IPTG	(+)IPTG	Fold-Difference	Dilution (10^x)	(-)IPTG	(+)IPTG	Fold-Difference	Dilution (10^x)	(-)IPTG	(+)IPTG	Fold-Difference
0	160000000	20000000	8	0	17000000	1400000	12.1429	0	10000000	1000000	10
-1	16000000	2000000		-1	1700000	140000		-1	1000000	100000
-2	1600000	200000		-2	170000	14000		-2	100000	10000
-3	160000	20000		-3	17000	1400		-3	10000	1000
-4	16000	2000		-4	1700	140		-4	1000	100
-5	1600	200		-5	170	14		-5	100	10
-6	160	20		-6	17			-6	10
-7	16			-7				-7
Q639A				Q639A				Q639A
Dilution (10^x)	(-)IPTG	(+)IPTG	Fold-Difference	Dilution (10^x)	(-)IPTG	(+)IPTG	Fold-Difference	Dilution (10^x)	(-)IPTG	(+)IPTG	Fold-Difference
0	120000000	240000	500	0	14000000	1500	9333.33	0	11000000	3000	3666.67
-1	12000000	24000		-1	1400000	150		-1	1100000	300
-2	1200000	2400		-2	140000	15		-2	110000	30
-3	120000	240		-3	14000			-3	11000	3
-4	12000	24		-4	1400			-4	1100
-5	1200			-5	140			-5	110
-6	120			-6	14			-6	11
-7	12			-7				-7
K649A				K649A				K649A
Dilution (10^x)	(-)IPTG	(+)IPTG	Fold-Difference	Dilution (10^x)	(-)IPTG	(+)IPTG	Fold-Difference	Dilution (10^x)	(-)IPTG	(+)IPTG	Fold-Difference
0	80000000	40000000	2	0	14000000	2300000	6.08696	0	8000000	1600000	5
-1	8000000	4000000		-1	1400000	230000		-1	800000	160000
-2	800000	400000		-2	140000	23000		-2	80000	16000
-3	80000	40000		-3	14000	2300		-3	8000	1600
-4	8000	4000		-4	1400	230		-4	800	160
-5	800	400		-5	140	23		-5	80	16
-6	80	40		-6	14			-6	8
-7	8	4		-7				-7

## Sheet: Fig. 4g
	Plasmid cleavage gel
															1	NGG -IPTG
										Quantification of cleavage					2	NGG +IPTG
															3	NGA -IPTG
										G	C	A	T		4	NGA +IPTG
									G	74.894	44.5865	6.67111	7.10373		5	NGC -IPTG
									C	0.0167171	35.1725	13.8209	27.2683		6	NGC +IPTG
									A	55.1897	49.0185	13.7054	31.1207		7	NGT -IPTG
									T	41.2783	34.8544	9.2248	23.189		8	NGT +IPTG
															9	NCG -IPTG
															10	NCG +IPTG
															11	NCA -IPTG
															12	NCA +IPTG
															13	NCC -IPTG
															14	NCC +IPTG
															15	NCT -IPTG
															16	NCT +IPTG
															17	NAG -IPTG
															18	NAG +IPTG
															19	NAA -IPTG
															20	NAA +IPTG
															21	NAC -IPTG
															22	NAC +IPTG
															23	NAT -IPTG
															24	NAT +IPTG
															25	NTG -IPTG
															26	NTG +IPTG
															27	NTA -IPTG
															28	NTA +IPTG
															29	NTC -IPTG
															30	NTC +IPTG
															31	NTT -IPTG
															32	NTT +IPTG

## Sheet: Fig. 6
TS Substrate Activated					NTS Substrate Activated					TS Mg Activated					NTS Mg Activated
	Replicate 1	Replicate 2	Replicate 3			Replicate 1	Replicate 2	Replicate 3			Replicate 1	Replicate 2	Replicate 3			Replicate 1	Replicate 2	Replicate 3
Time	Product	Product	Product		Time	Product	Product	Product		Time	Product	Product	Product		Time	Product	Product	Product
0	0	0	0		0	0	0	0		0	0	0	0		0	0	0	0
15	1.11	0.97	0.101		15	0	0	0.54		5	0.78	0.64	0.76		5	0	0	0
30	2.6	2.54	2.33		30	1.31	1.41	1.65		15	2.63	2.11	2.36		15	1.01	0.94	0.81
60	4.41	4.56	3.96		60	2.61	2.94	3.01		30	3.25	3.04	3.05		30	2.04	1.91	1.7
180	5.52	5.31	5.12		180	3.52	3.71	3.87		60	4.33	3.99	4.06		60	3.29	3.11	2.91
300	7.07	7.19	6.99		300	4.55	4.81	5		180	6.88	5.54	5.86		180	4.47	4.31	4.12
600	7.72	7.95	7.94		600	6.55	6.78	6.96		300	8.19	7.62	7.76		300	5.81	6.02	5.55
900	8.17	8.37	8.2		900	7.49	7.56	7.74		600	8.86	8.41	8.39		600	8.22	8.44	8.2
1800	8.39	8.55	8.42		1800	8.43	8.64	8.77
	R-loop formation
	Normalized Fluorescence Intensity
Time	Average	Replicate 1	Replicate 2
0.016	0.830375	0	0
0.046	0.827693	-0.00268217	-0.00872639
0.076	0.829618	-0.000757	-0.00246288
0.106	0.830755	0.00038033	0.0012374
0.136	0.832463	0.00208783	0.00679271
0.166	0.834634	0.00425933	0.0138576
0.196	0.838519	0.008144	0.0264963
0.226	0.84199	0.0116152	0.0377897
0.256	0.843857	0.0134815	0.0438618
0.286	0.841355	0.0109793	0.035721
0.316	0.841887	0.0115122	0.0374546
0.346	0.843496	0.013121	0.0426889
0.376	0.848218	0.0178432	0.0580524
0.406	0.849661	0.0192862	0.0627471
0.436	0.850071	0.0196962	0.0640811
0.466	0.8507	0.0203248	0.0661264
0.496	0.85187	0.0214945	0.0699319
0.526	0.852786	0.0224108	0.0729132
0.556	0.854426	0.0240507	0.0782483
0.586	0.853226	0.0228512	0.0743458
0.616	0.853777	0.0234017	0.0761368
0.646	0.853838	0.023463	0.0763364
0.676	0.854782	0.0244068	0.0794071
0.706	0.855683	0.025308	0.0823391
0.736	0.856981	0.026606	0.0865621
0.766	0.856873	0.0264982	0.0862112
0.796	0.856285	0.02591	0.0842977
0.826	0.856997	0.0266222	0.0866147
0.856	0.857245	0.0268703	0.0874221
0.886	0.858497	0.0281217	0.0914933
0.916	0.857422	0.0270473	0.087998
0.946	0.858194	0.0278192	0.0905091
0.976	0.859105	0.0287295	0.0934709
1.006	0.860156	0.0297812	0.0968924
1.036	0.860188	0.029813	0.096996
1.066	0.860557	0.0301822	0.0981971
1.096	0.861057	0.0306815	0.0998217
1.126	0.861386	0.0310105	0.100892
1.156	0.862456	0.032081	0.104375
1.186	0.862939	0.0325637	0.105945
1.216	0.862552	0.0321765	0.104686
1.246	0.863715	0.0333402	0.108472
1.276	0.863592	0.0332168	0.10807
1.306	0.863872	0.0334972	0.108982
1.336	0.864607	0.0342315	0.111372
1.366	0.865178	0.0348023	0.113229
1.396	0.864472	0.034097	0.110934
1.426	0.864934	0.0345585	0.112435
1.456	0.865813	0.0354377	0.115296
1.486	0.866239	0.0358642	0.116683
1.516	0.866522	0.0361472	0.117604
1.546	0.866479	0.0361035	0.117462
1.576	0.867568	0.0371932	0.121007
1.606	0.868009	0.037634	0.122441
1.636	0.868082	0.0377068	0.122678
1.666	0.868363	0.0379875	0.123592
1.696	0.869094	0.038719	0.125972
1.726	0.869033	0.038658	0.125773
1.756	0.869928	0.0395527	0.128684
1.786	0.870451	0.0400762	0.130387
1.816	0.870347	0.039972	0.130048
1.846	0.871158	0.0407833	0.132688
1.876	0.871353	0.0409782	0.133322
1.906	0.871969	0.041594	0.135325
1.936	0.871739	0.041364	0.134577
1.966	0.871197	0.0408223	0.132815
1.996	0.872414	0.0420388	0.136773
2.026	0.872185	0.0418095	0.136026
2.056	0.87388	0.0435047	0.141542
2.086	0.874482	0.0441072	0.143502
2.116	0.874295	0.0439202	0.142893
2.146	0.875229	0.0448538	0.145931
2.176	0.874043	0.0436678	0.142072
2.206	0.876438	0.0460632	0.149866
2.236	0.875344	0.0449683	0.146304
2.266	0.875796	0.045421	0.147776
2.296	0.876116	0.0457408	0.148817
2.326	0.876776	0.0464013	0.150966
2.356	0.876455	0.0460797	0.149919
2.386	0.877906	0.047531	0.154641
2.416	0.877803	0.0474278	0.154306
2.446	0.877102	0.0467268	0.152025
2.476	0.87859	0.048215	0.156867
2.506	0.878631	0.0482555	0.156998
2.536	0.879986	0.0496108	0.161408
2.566	0.880075	0.0496998	0.161697
2.596	0.880072	0.0496965	0.161687
2.626	0.880262	0.049887	0.162306
2.656	0.880521	0.0501462	0.16315
2.686	0.880532	0.0501565	0.163183
2.716	0.879929	0.0495537	0.161222
2.746	0.880281	0.0499055	0.162367
2.776	0.881513	0.0511382	0.166377
2.806	0.880742	0.0503667	0.163867
2.836	0.882125	0.05175	0.168368
2.866	0.882814	0.0524385	0.170608
2.896	0.882348	0.0519728	0.169093
2.926	0.882359	0.0519842	0.169129
2.956	0.88329	0.0529153	0.172159
2.986	0.882448	0.0520732	0.169419
3.016	0.883183	0.052808	0.17181
3.046	0.8835	0.0531252	0.172842
3.076	0.883648	0.0532727	0.173322
3.106	0.88459	0.0542152	0.176388
3.136	0.886027	0.0556517	0.181062
3.166	0.884037	0.053662	0.174588
3.196	0.88573	0.0553548	0.180096
3.226	0.885696	0.0553213	0.179987
3.256	0.885946	0.055571	0.180799
3.286	0.886862	0.0564867	0.183778
3.316	0.886198	0.0558228	0.181618
3.346	0.886841	0.0564658	0.18371
3.376	0.885988	0.055613	0.180936
3.406	0.8879	0.0575248	0.187156
3.436	0.886494	0.0561185	0.18258
3.466	0.887736	0.0573612	0.186623
3.496	0.88852	0.0581443	0.189171
3.526	0.888363	0.0579873	0.188661
3.556	0.888412	0.0580363	0.18882
3.586	0.888769	0.0583935	0.189982
3.616	0.888277	0.0579017	0.188382
3.646	0.889322	0.0589468	0.191782
3.676	0.889847	0.0594715	0.193489
3.706	0.889189	0.058814	0.19135
3.736	0.890595	0.0602198	0.195924
3.766	0.8899	0.0595247	0.193662
3.796	0.890592	0.0602167	0.195914
3.826	0.89105	0.0606752	0.197405
3.856	0.891982	0.0616065	0.200436
3.886	0.890837	0.0604618	0.196711
3.916	0.89195	0.0615745	0.200331
3.946	0.892057	0.0616823	0.200682
3.976	0.892113	0.0617378	0.200863
4.006	0.8928	0.0624252	0.203099
4.036	0.892251	0.0618757	0.201311
4.066	0.892171	0.061796	0.201052
4.096	0.892296	0.0619208	0.201458
4.126	0.893144	0.0627692	0.204218
4.156	0.894217	0.0638415	0.207707
4.186	0.894348	0.0639727	0.208134
4.216	0.894015	0.0636395	0.20705
4.246	0.894488	0.0641125	0.208589
4.276	0.894321	0.0639458	0.208047
4.306	0.893657	0.0632815	0.205885
4.336	0.894614	0.0642388	0.209
4.366	0.894823	0.0644475	0.209679
4.396	0.895037	0.0646622	0.210377
4.426	0.89673	0.066355	0.215885
4.456	0.896145	0.06577	0.213981
4.486	0.895804	0.0654287	0.212871
4.516	0.897243	0.066868	0.217554
4.546	0.897395	0.06702	0.218048
4.576	0.897032	0.0666572	0.216868
4.606	0.897515	0.06714	0.218439
4.636	0.897348	0.0669733	0.217896
4.666	0.896616	0.066241	0.215514
4.696	0.897931	0.0675555	0.21979
4.726	0.897328	0.0669532	0.217831
4.756	0.897932	0.0675572	0.219796
4.786	0.898119	0.067744	0.220404
4.816	0.897638	0.0672632	0.218839
4.846	0.897826	0.0674505	0.219449
4.876	0.899487	0.0691122	0.224855
4.906	0.899655	0.06928	0.225401
4.936	0.898689	0.068314	0.222258
4.966	0.899554	0.0691787	0.225071
4.996	0.900036	0.069661	0.226641
5.026	0.900755	0.0703798	0.228979
5.056	0.899766	0.069391	0.225762
5.086	0.900517	0.0701417	0.228205
5.116	0.902065	0.0716903	0.233243
5.146	0.902176	0.0718005	0.233602
5.176	0.900483	0.0701077	0.228094
5.206	0.902671	0.0722958	0.235213
5.236	0.902667	0.0722918	0.2352
5.266	0.902125	0.0717498	0.233437
5.296	0.901653	0.0712775	0.2319
5.326	0.902816	0.0724408	0.235685
5.356	0.903948	0.0735728	0.239368
5.386	0.902137	0.071762	0.233476
5.416	0.90391	0.0735347	0.239244
5.446	0.903148	0.0727725	0.236764
5.476	0.904073	0.0736977	0.239774
5.506	0.903595	0.07322	0.23822
5.536	0.904394	0.0740192	0.24082
5.566	0.9047	0.0743247	0.241814
5.596	0.904295	0.0739198	0.240497
5.626	0.90444	0.0740652	0.24097
5.656	0.904299	0.0739237	0.240509
5.686	0.904009	0.0736342	0.239567
5.716	0.905048	0.0746727	0.242946
5.746	0.904608	0.0742328	0.241515
5.776	0.905858	0.0754828	0.245582
5.806	0.907153	0.0767773	0.249794
5.836	0.905818	0.0754427	0.245451
5.866	0.906764	0.076389	0.24853
5.896	0.90675	0.0763752	0.248485
5.926	0.907003	0.0766282	0.249308
5.956	0.90825	0.0778752	0.253365
5.986	0.906789	0.0764138	0.248611
6.016	0.907947	0.0775715	0.252377
6.046	0.907598	0.0772225	0.251242
6.076	0.907804	0.0774292	0.251914
6.106	0.908253	0.0778773	0.253372
6.136	0.90887	0.078495	0.255382
6.166	0.908399	0.0780238	0.253849
6.196	0.90889	0.078515	0.255447
6.226	0.909382	0.0790073	0.257049
6.256	0.909231	0.0788563	0.256558
6.286	0.909715	0.0793402	0.258132
6.316	0.908894	0.0785188	0.255459
6.346	0.909241	0.0788655	0.256587
6.376	0.909715	0.0793397	0.25813
6.406	0.909967	0.0795915	0.258949
6.436	0.911725	0.0813495	0.264669
6.466	0.910458	0.0800832	0.260549
6.496	0.910953	0.0805777	0.262158
6.526	0.910765	0.08039	0.261547
6.556	0.911994	0.0816185	0.265544
6.586	0.911625	0.0812498	0.264345
6.616	0.911725	0.0813502	0.264671
6.646	0.911984	0.0816093	0.265514
6.676	0.912863	0.0824878	0.268373
6.706	0.912169	0.0817943	0.266116
6.736	0.913361	0.0829862	0.269994
6.766	0.911919	0.0815438	0.265301
6.796	0.912753	0.082378	0.268015
6.826	0.913473	0.083098	0.270358
6.856	0.913372	0.082997	0.270029
6.886	0.913738	0.0833627	0.271219
6.916	0.913648	0.083273	0.270927
6.946	0.913756	0.083381	0.271278
6.976	0.915195	0.0848198	0.27596
7.006	0.914389	0.084014	0.273338
7.036	0.915126	0.084751	0.275736
7.066	0.914935	0.0845595	0.275113
7.096	0.914078	0.083703	0.272326
7.126	0.916429	0.0860542	0.279976
7.156	0.915729	0.0853543	0.277699
7.186	0.916038	0.0856628	0.278702
7.216	0.917311	0.0869363	0.282846
7.246	0.916219	0.0858443	0.279293
7.276	0.917473	0.0870978	0.283371
7.306	0.916655	0.0862802	0.280711
7.336	0.917013	0.086638	0.281875
7.366	0.916435	0.0860595	0.279993
7.396	0.91729	0.0869148	0.282776
7.426	0.917258	0.0868825	0.282671
7.456	0.917965	0.0875898	0.284972
7.486	0.917193	0.0868178	0.28246
7.516	0.917361	0.0869858	0.283007
7.546	0.91794	0.0875648	0.28489
7.576	0.918743	0.0883678	0.287503
7.606	0.918725	0.0883498	0.287444
7.636	0.918244	0.0878687	0.285879
7.666	0.91857	0.088195	0.286941
7.696	0.918667	0.0882923	0.287257
7.726	0.919307	0.0889322	0.289339
7.756	0.91878	0.088405	0.287624
7.786	0.919165	0.0887893	0.288874
7.816	0.9207	0.0903247	0.29387
7.846	0.919516	0.0891413	0.29002
7.876	0.92028	0.0899053	0.292505
7.906	0.919747	0.089372	0.29077
7.936	0.92128	0.0909052	0.295758
7.966	0.920084	0.0897093	0.291868
7.996	0.920643	0.0902677	0.293684
8.026	0.922083	0.091708	0.29837
8.056	0.921143	0.0907678	0.295311
8.086	0.921985	0.0916095	0.29805
8.116	0.922534	0.092159	0.299837
8.146	0.921991	0.0916163	0.298072
8.176	0.921676	0.0913012	0.297047
8.206	0.922846	0.092471	0.300853
8.236	0.922758	0.0923828	0.300566
8.266	0.922971	0.0925957	0.301258
8.296	0.92341	0.0930352	0.302688
8.326	0.92346	0.0930848	0.30285
8.356	0.923537	0.0931618	0.3031
8.386	0.923775	0.0933997	0.303874
8.416	0.92328	0.0929045	0.302263
8.446	0.924178	0.0938027	0.305185
8.476	0.924518	0.0941425	0.306291
8.506	0.923898	0.0935233	0.304276
8.536	0.924802	0.0944265	0.307215
8.566	0.92618	0.0958048	0.311699
8.596	0.924839	0.0944638	0.307336
8.626	0.925587	0.0952115	0.309769
8.656	0.924901	0.0945255	0.307537
8.686	0.925021	0.0946458	0.307928
8.716	0.924662	0.0942867	0.30676
8.746	0.926553	0.0961778	0.312913
8.776	0.924821	0.0944457	0.307277
8.806	0.925968	0.0955923	0.311008
8.836	0.926221	0.0958455	0.311831
8.866	0.926785	0.0964093	0.313666
8.896	0.92654	0.0961648	0.31287
8.926	0.926128	0.0957528	0.31153
8.956	0.926979	0.0966043	0.3143
8.986	0.927841	0.0974657	0.317103
9.016	0.926668	0.0962927	0.313286
9.046	0.927937	0.0975613	0.317414
9.076	0.926118	0.0957428	0.311497
9.106	0.926949	0.0965742	0.314202
9.136	0.926883	0.0965075	0.313985
9.166	0.928272	0.0978963	0.318504
9.196	0.928133	0.0977573	0.318052
9.226	0.929543	0.0991677	0.32264
9.256	0.929877	0.0995017	0.323727
9.286	0.930442	0.100066	0.325564
9.316	0.928743	0.0983682	0.320039
9.346	0.930209	0.0998338	0.324807
9.376	0.930883	0.100508	0.327001
9.406	0.930497	0.100122	0.325745
9.436	0.931157	0.100782	0.327893
9.466	0.930751	0.100375	0.326569
9.496	0.931348	0.100973	0.328513
9.526	0.931219	0.100844	0.328095
9.556	0.931457	0.101082	0.328867
9.586	0.931497	0.101122	0.329
9.616	0.932334	0.101959	0.331722
9.646	0.931762	0.101387	0.32986
9.676	0.932184	0.101808	0.331232
9.706	0.931136	0.100761	0.327824
9.736	0.931836	0.101461	0.330102
9.766	0.932471	0.102096	0.332167
9.796	0.932162	0.101787	0.331161
9.826	0.932306	0.10193	0.331629
9.856	0.932825	0.10245	0.333319
9.886	0.933207	0.102832	0.334561
9.916	0.933481	0.103106	0.335453
9.946	0.934287	0.103912	0.338076
9.976	0.934438	0.104062	0.338565
10.006	0.933898	0.103523	0.336811
10.036	0.933737	0.103362	0.336285
10.066	0.934895	0.10452	0.340054
10.096	0.934599	0.104224	0.33909
10.126	0.935022	0.104647	0.340467
10.156	0.93564	0.105265	0.342479
10.186	0.935523	0.105148	0.342096
10.216	0.934644	0.104269	0.339238
10.246	0.935444	0.105069	0.341839
10.276	0.934957	0.104582	0.340255
10.306	0.936172	0.105797	0.344207
10.336	0.935507	0.105132	0.342045
10.366	0.93554	0.105165	0.342153
10.396	0.937254	0.106879	0.347729
10.426	0.936773	0.106398	0.346162
10.456	0.93684	0.106465	0.346381
10.486	0.935671	0.105296	0.342577
10.516	0.935906	0.105531	0.343343
10.546	0.937636	0.10726	0.34897
10.576	0.937256	0.106881	0.347734
10.606	0.937911	0.107536	0.349866
10.636	0.937237	0.106861	0.347672
10.666	0.938613	0.108238	0.352149
10.696	0.938064	0.107689	0.350363
10.726	0.938893	0.108518	0.353061
10.756	0.938674	0.108299	0.35235
10.786	0.93865	0.108274	0.352268
10.816	0.93833	0.107955	0.351228
10.846	0.939109	0.108734	0.353764
10.876	0.938502	0.108127	0.351788
10.906	0.939524	0.109149	0.355114
10.936	0.938336	0.107961	0.351247
10.966	0.939386	0.10901	0.354664
10.996	0.939461	0.109086	0.35491
11.026	0.941025	0.11065	0.359999
11.056	0.940293	0.109918	0.357615
11.086	0.941512	0.111137	0.361583
11.116	0.940511	0.110135	0.358323
11.146	0.941402	0.111027	0.361223
11.176	0.942536	0.112161	0.364913
11.206	0.94102	0.110644	0.359979
11.236	0.941238	0.110863	0.360689
11.266	0.941996	0.111621	0.363156
11.296	0.942057	0.111682	0.363356
11.326	0.94164	0.111265	0.361998
11.356	0.941789	0.111413	0.362481
11.386	0.942087	0.111711	0.363451
11.416	0.943184	0.112809	0.367021
11.446	0.943533	0.113158	0.368156
11.476	0.943137	0.112762	0.36687
11.506	0.942798	0.112423	0.365765
11.536	0.943218	0.112843	0.367131
11.566	0.943098	0.112723	0.366743
11.596	0.943038	0.112663	0.366547
11.626	0.943273	0.112898	0.367311
11.656	0.943627	0.113252	0.368463
11.686	0.943777	0.113402	0.36895
11.716	0.944323	0.113947	0.370726
11.746	0.945146	0.11477	0.373404
11.776	0.943843	0.113468	0.369166
11.806	0.94351	0.113135	0.368082
11.836	0.944699	0.114324	0.371951
11.866	0.945048	0.114673	0.373086
11.896	0.945289	0.114914	0.373869
11.926	0.944869	0.114494	0.372504
11.956	0.945464	0.115088	0.374438
11.986	0.945703	0.115327	0.375216
12.016	0.945876	0.115501	0.375781
12.046	0.945834	0.115459	0.375644
12.076	0.946763	0.116388	0.378666
12.106	0.946409	0.116033	0.377513
12.136	0.947143	0.116768	0.379901
12.166	0.947935	0.11756	0.38248
12.196	0.947735	0.11736	0.381827
12.226	0.947318	0.116943	0.380471
12.256	0.948421	0.118046	0.38406
12.286	0.947675	0.1173	0.381633
12.316	0.948111	0.117736	0.38305
12.346	0.948748	0.118373	0.385123
12.376	0.948456	0.118081	0.384173
12.406	0.948785	0.11841	0.385244
12.436	0.948465	0.11809	0.384202
12.466	0.948689	0.118314	0.384933
12.496	0.949707	0.119332	0.388243
12.526	0.949233	0.118858	0.386702
12.556	0.949242	0.118867	0.386731
12.586	0.949801	0.119426	0.38855
12.616	0.948869	0.118493	0.385516
12.646	0.949094	0.118719	0.38625
12.676	0.949826	0.119451	0.388632
12.706	0.949801	0.119426	0.38855
12.736	0.95001	0.119635	0.389231
12.766	0.950084	0.119708	0.389469
12.796	0.950224	0.119849	0.389926
12.826	0.950924	0.120549	0.392205
12.856	0.951127	0.120752	0.392864
12.886	0.951033	0.120658	0.392558
12.916	0.950573	0.120198	0.391061
12.946	0.951398	0.121023	0.393746
12.976	0.951226	0.12085	0.393185
13.006	0.951653	0.121278	0.394576
13.036	0.950836	0.120461	0.391917
13.066	0.951762	0.121387	0.394931
13.096	0.951775	0.1214	0.394971
13.126	0.953079	0.122703	0.399213
13.156	0.952676	0.122301	0.397904
13.186	0.953928	0.123553	0.401977
13.216	0.952553	0.122178	0.397503
13.246	0.952563	0.122188	0.397536
13.276	0.953854	0.123479	0.401736
13.306	0.952414	0.122039	0.397051
13.336	0.953734	0.123358	0.401344
13.366	0.953832	0.123456	0.401663
13.396	0.955934	0.125559	0.408504
13.426	0.955748	0.125373	0.407899
13.456	0.954604	0.124228	0.404174
13.486	0.955936	0.125561	0.40851
13.516	0.955733	0.125358	0.40785
13.546	0.955083	0.124708	0.405734
13.576	0.95529	0.124914	0.406406
13.606	0.955774	0.125399	0.407982
13.636	0.955104	0.124729	0.405802
13.666	0.954931	0.124556	0.405239
13.696	0.955928	0.125553	0.408485
13.726	0.955384	0.125009	0.406714
13.756	0.95653	0.126155	0.410442
13.786	0.956542	0.126167	0.410481
13.816	0.95671	0.126335	0.411027
13.846	0.956692	0.126317	0.410971
13.876	0.957261	0.126886	0.412819
13.906	0.956392	0.126017	0.409992
13.936	0.956973	0.126598	0.411884
13.966	0.956551	0.126176	0.410511
13.996	0.957244	0.126868	0.412764
14.026	0.958505	0.12813	0.416868
14.056	0.959155	0.128779	0.418981
14.086	0.95843	0.128055	0.416624
14.116	0.958828	0.128453	0.41792
14.146	0.957781	0.127406	0.414511
14.176	0.958687	0.128312	0.417459
14.206	0.959421	0.129046	0.419849
14.236	0.959176	0.128801	0.419053
14.266	0.958391	0.128016	0.416499
14.296	0.95988	0.129505	0.421342
14.326	0.958836	0.128461	0.417945
14.356	0.958986	0.12861	0.418431
14.386	0.959411	0.129036	0.419816
14.416	0.960345	0.12997	0.422855
14.446	0.959592	0.129217	0.420406
14.476	0.961158	0.130783	0.425499
14.506	0.960622	0.130247	0.423756
14.536	0.960366	0.129991	0.422924
14.566	0.960684	0.130309	0.423957
14.596	0.960263	0.129888	0.422589
14.626	0.960914	0.130539	0.424707
14.656	0.960323	0.129947	0.422782
14.686	0.960058	0.129683	0.421919
14.716	0.960742	0.130367	0.424145
14.746	0.961984	0.131609	0.428187
14.776	0.962028	0.131653	0.428332
14.806	0.960722	0.130347	0.424082
14.836	0.96149	0.131115	0.42658
14.866	0.962587	0.132212	0.43015
14.896	0.963164	0.132789	0.432025
14.926	0.963104	0.132728	0.431829
14.956	0.962975	0.1326	0.431412
14.986	0.962692	0.132317	0.430491
15.016	0.962775	0.1324	0.43076
15.046	0.962504	0.132129	0.42988
15.076	0.963071	0.132695	0.431722
15.106	0.96233	0.131955	0.429314
15.136	0.963154	0.132779	0.431993
15.166	0.963604	0.133229	0.433457
15.196	0.96444	0.134065	0.436177
15.226	0.963781	0.133406	0.434035
15.256	0.964657	0.134281	0.436882
15.286	0.964611	0.134236	0.436734
15.316	0.96359	0.133215	0.433413
15.346	0.963552	0.133177	0.433289
15.376	0.964876	0.134501	0.437596
15.406	0.965689	0.135314	0.440241
15.436	0.964215	0.13384	0.435444
15.466	0.965314	0.134939	0.439022
15.496	0.965196	0.134821	0.438637
15.526	0.964804	0.134429	0.43736
15.556	0.965769	0.135394	0.440502
15.586	0.965607	0.135232	0.439974
15.616	0.965788	0.135412	0.440562
15.646	0.965428	0.135053	0.439392
15.676	0.966276	0.135901	0.44215
15.706	0.966683	0.136308	0.443476
15.736	0.965947	0.135572	0.44108
15.766	0.965405	0.13503	0.439318
15.796	0.965737	0.135362	0.440398
15.826	0.966637	0.136262	0.443326
15.856	0.966186	0.135811	0.441858
15.886	0.966982	0.136607	0.444448
15.916	0.968119	0.137743	0.448146
15.946	0.968417	0.138042	0.449116
15.976	0.968068	0.137693	0.447981
16.006	0.968919	0.138544	0.450751
16.036	0.967845	0.13747	0.447255
16.066	0.968493	0.138118	0.449364
16.096	0.968198	0.137823	0.448405
16.126	0.969535	0.139159	0.452753
16.156	0.968518	0.138143	0.449444
16.186	0.969301	0.138926	0.451993
16.216	0.970442	0.140067	0.455704
16.246	0.970587	0.140212	0.456176
16.276	0.970789	0.140413	0.456832
16.306	0.969506	0.139131	0.45266
16.336	0.969929	0.139554	0.454037
16.366	0.969319	0.138944	0.452052
16.396	0.970786	0.140411	0.456825
16.426	0.970736	0.140361	0.456661
16.456	0.970503	0.140128	0.455903
16.486	0.970625	0.140249	0.456298
16.516	0.970256	0.139881	0.4551
16.546	0.97108	0.140705	0.457781
16.576	0.971252	0.140876	0.458339
16.606	0.971829	0.141454	0.460216
16.636	0.97073	0.140355	0.456643
16.666	0.970162	0.139787	0.454794
16.696	0.971309	0.140934	0.458526
16.726	0.971268	0.140893	0.458393
16.756	0.971895	0.14152	0.460433
16.786	0.971337	0.140961	0.458615
16.816	0.972087	0.141712	0.461057
16.846	0.97159	0.141215	0.459439
16.876	0.972016	0.141641	0.460827
16.906	0.972128	0.141753	0.461189
16.936	0.971785	0.14141	0.460075
16.966	0.972221	0.141846	0.461492
16.996	0.973562	0.143187	0.465856
17.026	0.972776	0.142401	0.463297
17.056	0.97266	0.142285	0.462921
17.086	0.972256	0.141881	0.461608
17.116	0.973528	0.143152	0.465744
17.146	0.973861	0.143486	0.466828
17.176	0.973125	0.14275	0.464433
17.206	0.975241	0.144866	0.471319
17.236	0.973686	0.143311	0.466259
17.266	0.975277	0.144902	0.471435
17.296	0.974817	0.144442	0.46994
17.326	0.975634	0.145259	0.472598
17.356	0.974622	0.144247	0.469305
17.386	0.974358	0.143983	0.468446
17.416	0.975715	0.14534	0.472862
17.446	0.976469	0.146094	0.475315
17.476	0.977789	0.147414	0.479609
17.506	0.975426	0.14505	0.471919
17.536	0.975465	0.14509	0.472049
17.566	0.977372	0.146997	0.478252
17.596	0.975796	0.14542	0.473122
17.626	0.977392	0.147017	0.478317
17.656	0.975962	0.145586	0.473662
17.686	0.975745	0.145369	0.472956
17.716	0.976851	0.146476	0.476555
17.746	0.976368	0.145992	0.474984
17.776	0.976087	0.145712	0.474072
17.806	0.977148	0.146773	0.477521
17.836	0.976962	0.146587	0.476918
17.866	0.977353	0.146978	0.478191
17.896	0.978409	0.148034	0.481625
17.926	0.977924	0.147549	0.480049
17.956	0.97788	0.147505	0.479905
17.986	0.978075	0.1477	0.480539
18.016	0.978154	0.147779	0.480797
18.046	0.978361	0.147986	0.481468
18.076	0.978569	0.148194	0.482146
18.106	0.978036	0.147661	0.480412
18.136	0.977899	0.147524	0.479965
18.166	0.978681	0.148306	0.48251
18.196	0.978774	0.148399	0.482814
18.226	0.979312	0.148936	0.484561
18.256	0.979661	0.149286	0.485699
18.286	0.978945	0.14857	0.48337
18.316	0.980771	0.150396	0.489311
18.346	0.980877	0.150502	0.489655
18.376	0.980497	0.150122	0.488419
18.406	0.97997	0.149595	0.486705
18.436	0.979989	0.149614	0.486766
18.466	0.979873	0.149498	0.486388
18.496	0.980341	0.149966	0.48791
18.526	0.980402	0.150026	0.488108
18.556	0.980696	0.15032	0.489065
18.586	0.979776	0.1494	0.486071
18.616	0.981401	0.151026	0.491359
18.646	0.982653	0.152277	0.495431
18.676	0.980529	0.150154	0.488523
18.706	0.981009	0.150634	0.490085
18.736	0.981513	0.151138	0.491723
18.766	0.981796	0.151421	0.492645
18.796	0.981927	0.151552	0.493073
18.826	0.982534	0.152159	0.495045
18.856	0.9826	0.152225	0.495259
18.886	0.982437	0.152062	0.494731
18.916	0.982085	0.15171	0.493587
18.946	0.982257	0.151882	0.494146
18.976	0.9829	0.152524	0.496235
19.006	0.982414	0.152039	0.494656
19.036	0.98302	0.152645	0.496628
19.066	0.983457	0.153082	0.49805
19.096	0.983116	0.152741	0.496939
19.126	0.98311	0.152735	0.49692
19.156	0.983483	0.153108	0.498135
19.186	0.984223	0.153847	0.500539
19.216	0.984972	0.154597	0.502977
19.246	0.984744	0.154368	0.502235
19.276	0.985741	0.155366	0.50548
19.306	0.984395	0.15402	0.5011
19.336	0.985044	0.154668	0.503211
19.366	0.984515	0.15414	0.50149
19.396	0.985874	0.155499	0.505912
19.426	0.985946	0.155571	0.506146
19.456	0.986117	0.155742	0.506704
19.486	0.987193	0.156818	0.510203
19.516	0.987669	0.157294	0.511753
19.546	0.985698	0.155323	0.50534
19.576	0.984827	0.154452	0.502506
19.606	0.986608	0.156233	0.5083
19.636	0.986549	0.156173	0.508107
19.666	0.986593	0.156218	0.508252
19.696	0.986299	0.155924	0.507295
19.726	0.987126	0.156751	0.509986
19.756	0.985931	0.155556	0.506097
19.786	0.987304	0.156929	0.510564
19.816	0.987135	0.15676	0.510014
19.846	0.987014	0.156639	0.509621
19.876	0.987545	0.157169	0.511348
19.906	0.987226	0.156851	0.510312
19.936	0.987456	0.157081	0.511059
19.966	0.988287	0.157912	0.513763
19.996	0.988308	0.157933	0.513831
20.026	0.989092	0.158717	0.516383
20.056	0.987753	0.157378	0.512026
20.086	0.989338	0.158963	0.517183
20.116	0.988245	0.157869	0.513625
20.146	0.988555	0.15818	0.514634
20.176	0.989254	0.158878	0.516908
20.206	0.990452	0.160077	0.520807
20.236	0.989081	0.158706	0.516347
20.266	0.991149	0.160774	0.523073
20.296	0.990904	0.160529	0.522277
20.326	0.990872	0.160497	0.522173
20.356	0.990434	0.160059	0.520749
20.386	0.990059	0.159684	0.519528
20.416	0.991752	0.161377	0.525036
20.446	0.990661	0.160286	0.521487
20.476	0.99079	0.160414	0.521905
20.506	0.990934	0.160559	0.522376
20.536	0.990972	0.160597	0.522499
20.566	0.990896	0.16052	0.52225
20.596	0.991116	0.16074	0.522966
20.626	0.991816	0.161441	0.525245
20.656	0.991506	0.161131	0.524235
20.686	0.99184	0.161465	0.525323
20.716	0.990841	0.160466	0.522073
20.746	0.992324	0.161949	0.526898
20.776	0.991231	0.160856	0.523342
20.806	0.991582	0.161207	0.524484
20.836	0.991993	0.161618	0.525821
20.866	0.991005	0.16063	0.522605
20.896	0.992644	0.162269	0.527937
20.926	0.992638	0.162263	0.527921
20.956	0.992645	0.16227	0.527942
20.986	0.992734	0.162359	0.528231
21.016	0.993514	0.163139	0.530768
21.046	0.993067	0.162692	0.529315
21.076	0.992952	0.162577	0.528939
21.106	0.993032	0.162657	0.5292
21.136	0.994461	0.164085	0.533849
21.166	0.994004	0.163629	0.532365
21.196	0.994398	0.164023	0.533647
21.226	0.995227	0.164852	0.536342
21.256	0.994571	0.164196	0.534208
21.286	0.993664	0.163289	0.531256
21.316	0.994981	0.164605	0.535541
21.346	0.994101	0.163726	0.532679
21.376	0.994003	0.163628	0.53236
21.406	0.994331	0.163956	0.533427
21.436	0.995214	0.164838	0.536299
21.466	0.995564	0.165188	0.537438
21.496	0.995638	0.165263	0.537681
21.526	0.995858	0.165483	0.538396
21.556	0.996446	0.166071	0.540308
21.586	0.995632	0.165257	0.537659
21.616	0.996035	0.16566	0.53897
21.646	0.996722	0.166347	0.541208
21.676	0.995684	0.165309	0.537831
21.706	0.996811	0.166436	0.541496
21.736	0.995902	0.165526	0.538537
21.766	0.995944	0.165569	0.538675
21.796	0.996722	0.166347	0.541205
21.826	0.99592	0.165545	0.538598
21.856	0.99693	0.166555	0.541884
21.886	0.996905	0.16653	0.541802
21.916	0.996482	0.166107	0.540425
21.946	0.99753	0.167155	0.543836
21.976	0.995697	0.165322	0.537872
22.006	0.997407	0.167032	0.543436
22.036	0.996662	0.166287	0.541011
22.066	0.998013	0.167637	0.545405
22.096	0.998077	0.167701	0.545613
22.126	0.998873	0.168498	0.548205
22.156	0.99757	0.167195	0.543966
22.186	0.999157	0.168782	0.549127
22.216	0.998452	0.168077	0.546834
22.246	0.998653	0.168278	0.547489
22.276	0.998761	0.168386	0.54784
22.306	0.998807	0.168432	0.54799
22.336	0.998966	0.168591	0.548507
22.366	0.999635	0.16926	0.550685
22.396	0.998763	0.168388	0.547847
22.426	0.999192	0.168816	0.549241
22.456	1.00017	0.169794	0.552421
22.486	0.999629	0.169254	0.550665
22.516	1.00035	0.16998	0.553025
22.546	1.00067	0.17029	0.554036
22.576	1.00036	0.169989	0.553057
22.606	1.00058	0.170203	0.553751
22.636	1.00027	0.169891	0.552737
22.666	0.999786	0.169411	0.551176
22.696	0.999868	0.169492	0.551441
22.726	1.0007	0.17033	0.554164
22.756	1.00067	0.1703	0.554067
22.786	1.00128	0.170904	0.556032
22.816	1.00072	0.170347	0.554221
22.846	1.00021	0.169832	0.552546
22.876	1.00234	0.171969	0.559498
22.906	1.00163	0.171258	0.557184
22.936	1.00256	0.172185	0.560202
22.966	1.00245	0.172075	0.559843
22.996	1.00141	0.171036	0.556462
23.026	1.00344	0.173067	0.563068
23.056	1.00211	0.171732	0.558727
23.086	1.00222	0.171846	0.559098
23.116	1.00282	0.172444	0.561042
23.146	1.00303	0.172652	0.56172
23.176	1.00263	0.172254	0.560425
23.206	1.00333	0.172959	0.562719
23.236	1.00238	0.172006	0.559618
23.266	1.00428	0.173901	0.565785
23.296	1.00363	0.173258	0.563693
23.326	1.00407	0.173695	0.565112
23.356	1.00456	0.17418	0.566693
23.386	1.00354	0.173165	0.563389
23.416	1.00435	0.173974	0.566021
23.446	1.00428	0.173901	0.565783
23.476	1.00437	0.174	0.566104
23.506	1.00445	0.174074	0.566346
23.536	1.00482	0.174445	0.567553
23.566	1.00576	0.175383	0.570607
23.596	1.00447	0.174094	0.56641
23.626	1.00452	0.17414	0.566562
23.656	1.00579	0.175419	0.570723
23.686	1.0036	0.173225	0.563583
23.716	1.00688	0.176507	0.574263
23.746	1.00517	0.174792	0.568682
23.776	1.00564	0.175269	0.570234
23.806	1.00576	0.175384	0.570607
23.836	1.00549	0.175118	0.569741
23.866	1.00637	0.175996	0.5726
23.896	1.0073	0.17692	0.575607
23.926	1.0079	0.177527	0.57758
23.956	1.00654	0.176167	0.573156
23.986	1.00875	0.178372	0.580331
24.016	1.00663	0.176257	0.573448
24.046	1.00873	0.178351	0.58026
24.076	1.00748	0.177101	0.576196
24.106	1.00681	0.176433	0.57402
24.136	1.00906	0.178685	0.581348
24.166	1.00766	0.177282	0.576784
24.196	1.00769	0.177317	0.576898
24.226	1.00858	0.178202	0.579778
24.256	1.00815	0.177775	0.578386
24.286	1.00845	0.178072	0.579355
24.316	1.00772	0.177349	0.577003
24.346	1.01014	0.179768	0.584873
24.376	1.00873	0.178351	0.58026
24.406	1.00882	0.17844	0.580551
24.436	1.00964	0.179262	0.583226
24.466	1.01044	0.180064	0.585834
24.496	1.00838	0.178006	0.579137
24.526	1.00987	0.179497	0.583989
24.556	1.00982	0.179443	0.583815
24.586	1.01036	0.179981	0.585564
24.616	1.00929	0.178913	0.582088
24.646	1.01014	0.179765	0.584864
24.676	1.00939	0.179013	0.582414
24.706	1.0088	0.178425	0.580503
24.736	1.00916	0.178782	0.581663
24.766	1.01097	0.18059	0.587546
24.796	1.01059	0.180216	0.586328
24.826	1.01018	0.1798	0.584977
24.856	1.00955	0.179177	0.58295
24.886	1.0103	0.179921	0.58537
24.916	1.01115	0.180778	0.588157
24.946	1.0122	0.18182	0.591549
24.976	1.01118	0.180807	0.588253
25.006	1.00939	0.17901	0.582406
25.036	1.0109	0.180526	0.587338
25.066	1.01084	0.180462	0.587129
25.096	1.01228	0.181906	0.591828
25.126	1.01113	0.180752	0.588074
25.156	1.0123	0.181923	0.591882
25.186	1.01207	0.181694	0.591139
25.216	1.01287	0.182491	0.593731
25.246	1.01223	0.181858	0.591671
25.276	1.01276	0.182381	0.593371
25.306	1.01238	0.182003	0.592143
25.336	1.01289	0.182517	0.593817
25.366	1.01243	0.182056	0.592316
25.396	1.01409	0.183714	0.59771
25.426	1.01368	0.183308	0.59639
25.456	1.01356	0.183186	0.595991
25.486	1.01431	0.183933	0.598424
25.516	1.01368	0.183303	0.596372
25.546	1.01361	0.183237	0.59616
25.576	1.01513	0.184753	0.601091
25.606	1.01442	0.184049	0.598799
25.636	1.01425	0.183879	0.598247
25.666	1.01501	0.18463	0.60069
25.696	1.01505	0.184678	0.600846
25.726	1.01533	0.184956	0.601752
25.756	1.01558	0.185209	0.602574
25.786	1.01451	0.184134	0.599076
25.816	1.01531	0.184935	0.601681
25.846	1.01616	0.185787	0.604456
25.876	1.01489	0.184511	0.600302
25.906	1.01457	0.184194	0.599272
25.936	1.01648	0.186104	0.605486
25.966	1.01522	0.184844	0.601388
25.996	1.01621	0.185839	0.604625
26.026	1.01575	0.185375	0.603113
26.056	1.01598	0.185606	0.603865
26.086	1.01538	0.185002	0.601899
26.116	1.01581	0.18544	0.603325
26.146	1.01661	0.186233	0.605905
26.176	1.01642	0.186049	0.605305
26.206	1.01757	0.187191	0.609022
26.236	1.01667	0.186295	0.606107
26.266	1.01916	0.188783	0.614201
26.296	1.01935	0.188975	0.614827
26.326	1.01831	0.187935	0.611441
26.356	1.01903	0.188654	0.613781
26.386	1.01782	0.187442	0.609838
26.416	1.01749	0.187115	0.608776
26.446	1.01831	0.18793	0.611428
26.476	1.01798	0.187601	0.610357
26.506	1.01696	0.186587	0.607058
26.536	1.01868	0.188305	0.612646
26.566	1.01819	0.187819	0.611065
26.596	1.01789	0.187518	0.610087
26.626	1.01803	0.187654	0.610529
26.656	1.01944	0.189064	0.615117
26.686	1.01889	0.188517	0.613336
26.716	1.01847	0.18809	0.611947
26.746	1.01858	0.188203	0.612316
26.776	1.01937	0.188991	0.614877
26.806	1.01867	0.188293	0.612606
26.836	1.01888	0.188505	0.613297
26.866	1.02014	0.189768	0.617406
26.896	1.01866	0.188284	0.612578
26.926	1.01932	0.188945	0.614729
26.956	1.01842	0.188049	0.611812
26.986	1.01969	0.189311	0.615919
27.016	1.02187	0.191491	0.623011
27.046	1.02109	0.190718	0.620498
27.076	1.0212	0.190826	0.620847
27.106	1.02092	0.190543	0.619928
27.136	1.02062	0.190241	0.618946
27.166	1.02071	0.190339	0.619265
27.196	1.02077	0.190394	0.619442
27.226	1.02172	0.191343	0.622531
27.256	1.02161	0.191236	0.622182
27.286	1.02228	0.191909	0.624373
27.316	1.02207	0.191697	0.623681
27.346	1.02243	0.192056	0.624852
27.376	1.02254	0.192168	0.625216
27.406	1.02274	0.192363	0.625848
27.436	1.02156	0.191182	0.622008
27.466	1.02238	0.192008	0.624694
27.496	1.02321	0.192838	0.627395
27.526	1.02245	0.19207	0.624896
27.556	1.02317	0.192797	0.627262
27.586	1.02212	0.19175	0.623854
27.616	1.02241	0.192033	0.624775
27.646	1.02436	0.19398	0.63111
27.676	1.02326	0.192885	0.627548
27.706	1.02192	0.191545	0.623187
27.736	1.0232	0.19282	0.627337
27.766	1.02274	0.19237	0.625871
27.796	1.023	0.19262	0.626685
27.826	1.02263	0.192256	0.6255
27.856	1.02345	0.193072	0.628156
27.886	1.02352	0.193145	0.628395
27.916	1.02424	0.193863	0.630728
27.946	1.0235	0.19312	0.628313
27.976	1.02453	0.19416	0.631694
28.006	1.02434	0.193968	0.631072
28.036	1.02385	0.193474	0.629463
28.066	1.02431	0.193932	0.630954
28.096	1.02427	0.193899	0.630846
28.126	1.0243	0.193924	0.63093
28.156	1.02473	0.194357	0.632336
28.186	1.02494	0.194566	0.633018
28.216	1.02518	0.194801	0.633782
28.246	1.02572	0.195344	0.635547
28.276	1.02622	0.195845	0.637177
28.306	1.02675	0.196374	0.638897
28.336	1.02671	0.19633	0.638756
28.366	1.02676	0.196382	0.638926
28.396	1.02616	0.195786	0.636987
28.426	1.02558	0.195207	0.635101
28.456	1.02703	0.196652	0.639803
28.486	1.02786	0.197483	0.642505
28.516	1.02626	0.195885	0.63731
28.546	1.02749	0.19712	0.641324
28.576	1.02641	0.196038	0.637806
28.606	1.02662	0.196245	0.638478
28.636	1.0266	0.196226	0.638417
28.666	1.02669	0.196316	0.63871
28.696	1.02693	0.196555	0.639489
28.726	1.02716	0.196783	0.640229
28.756	1.02695	0.196573	0.639546
28.786	1.02739	0.197011	0.64097
28.816	1.02901	0.198639	0.646269
28.846	1.02732	0.196941	0.640745
28.876	1.02846	0.198086	0.644469
28.906	1.02743	0.197051	0.6411
28.936	1.02829	0.197918	0.643922
28.966	1.02846	0.198087	0.644471
28.996	1.02911	0.198731	0.646567
29.026	1.02955	0.199176	0.648014
29.056	1.02889	0.198515	0.645865
29.086	1.02819	0.197811	0.643574
29.116	1.02961	0.199233	0.6482
29.146	1.02877	0.198398	0.645483
29.176	1.0296	0.19922	0.648158
29.206	1.02975	0.199372	0.648654
29.236	1.03039	0.200012	0.650736
29.266	1.0314	0.201021	0.654019
29.296	1.03019	0.199817	0.650101
29.326	1.03064	0.200266	0.651563
29.356	1.03005	0.199679	0.649652
29.386	1.03169	0.201312	0.654966
29.416	1.03064	0.200266	0.65156
29.446	1.03177	0.201395	0.655234
29.476	1.03212	0.201748	0.656382
29.506	1.03096	0.200589	0.652613
29.536	1.03156	0.201182	0.654542
29.566	1.03245	0.202078	0.657456
29.596	1.03186	0.201481	0.655514
29.626	1.03084	0.200467	0.652215
29.656	1.03292	0.202547	0.658983
29.686	1.03087	0.200491	0.652293
29.716	1.03197	0.201595	0.655886
29.746	1.03168	0.201306	0.654945
29.776	1.03129	0.200911	0.65366
29.806	1.03207	0.201694	0.656208
29.836	1.03181	0.201432	0.655354
29.866	1.03205	0.201678	0.656154
29.896	1.03286	0.202489	0.658793
29.926	1.03317	0.202792	0.65978
29.956	1.0322	0.201825	0.656633
29.986	1.03238	0.202008	0.657228
30.016	1.03219	0.201811	0.656589
30.046	1.033	0.202626	0.659241
30.076	1.03337	0.202991	0.660428
30.106	1.03305	0.202678	0.65941
30.136	1.03261	0.202239	0.65798
30.166	1.03321	0.202835	0.659918
30.196	1.03271	0.202335	0.658293
30.226	1.03395	0.203577	0.662334
30.256	1.03289	0.202515	0.658879
30.286	1.03352	0.203143	0.660921
30.316	1.03471	0.204331	0.664788
30.346	1.03507	0.204699	0.665984
30.376	1.03487	0.204491	0.665307
30.406	1.03449	0.204116	0.664088
30.436	1.0346	0.204223	0.664436
30.466	1.03554	0.205164	0.667496
30.496	1.03533	0.204952	0.666808
30.526	1.03438	0.204002	0.663716
30.556	1.03547	0.205093	0.667264
30.586	1.03566	0.205282	0.667882
30.616	1.0351	0.204721	0.666055
30.646	1.03511	0.204738	0.66611
30.676	1.03628	0.205903	0.669903
30.706	1.03676	0.206382	0.671459
30.736	1.0356	0.205226	0.667698
30.766	1.0362	0.205827	0.669655
30.796	1.03597	0.205595	0.668899
30.826	1.03707	0.206697	0.672484
30.856	1.036	0.205622	0.668987
30.886	1.03645	0.206071	0.67045
30.916	1.037	0.206624	0.672248
30.946	1.0372	0.206823	0.672896
30.976	1.03734	0.206966	0.673361
31.006	1.03547	0.205091	0.667258
31.036	1.0374	0.207026	0.673554
31.066	1.03622	0.205842	0.669701
31.096	1.03737	0.206991	0.673442
31.126	1.03718	0.206804	0.672833
31.156	1.03833	0.207954	0.676573
31.186	1.03864	0.208264	0.677582
31.216	1.03796	0.207584	0.675369
31.246	1.0383	0.207929	0.676492
31.276	1.03836	0.207987	0.676682
31.306	1.03838	0.20801	0.676756
31.336	1.03921	0.208836	0.679445
31.366	1.0383	0.207926	0.676482
31.396	1.03946	0.20908	0.680237
31.426	1.03894	0.208567	0.678569
31.456	1.03877	0.208393	0.678001
31.486	1.04005	0.209672	0.682164
31.516	1.03878	0.2084	0.678026
31.546	1.03868	0.208304	0.677713
31.576	1.03854	0.208165	0.67726
31.606	1.03883	0.208457	0.678211
31.636	1.03887	0.208496	0.678338
31.666	1.03963	0.209256	0.68081
31.696	1.03938	0.209004	0.679989
31.726	1.03893	0.20855	0.678513
31.756	1.03932	0.208944	0.679794
31.786	1.03959	0.209217	0.680683
31.816	1.0402	0.209823	0.682654
31.846	1.03978	0.2094	0.68128
31.876	1.04056	0.210183	0.683826
31.906	1.03965	0.20927	0.680856
31.936	1.0404	0.210027	0.683319
31.966	1.04112	0.210746	0.685658
31.996	1.04035	0.209972	0.683139
32.026	1.04075	0.210377	0.684459
32.056	1.04161	0.211236	0.687252
32.086	1.04202	0.21165	0.688599
32.116	1.0421	0.211729	0.688856
32.146	1.04263	0.212257	0.690576
32.176	1.0421	0.211722	0.688834
32.206	1.04225	0.211879	0.689344
32.236	1.04315	0.212773	0.692252
32.266	1.04268	0.212305	0.69073
32.296	1.04411	0.213731	0.69537
32.326	1.04377	0.213396	0.69428
32.356	1.04299	0.212612	0.691727
32.386	1.04339	0.213015	0.693041
32.416	1.04308	0.212706	0.692034
32.446	1.04273	0.21235	0.690877
32.476	1.04431	0.21393	0.696019
32.506	1.04265	0.212275	0.690632
32.536	1.04475	0.214378	0.697474
32.566	1.04536	0.214986	0.699453
32.596	1.04487	0.214496	0.697859
32.626	1.04426	0.213885	0.695872
32.656	1.04323	0.212856	0.692523
32.686	1.044	0.21362	0.695009
32.716	1.04385	0.213476	0.694539
32.746	1.04415	0.213773	0.695505
32.776	1.04368	0.213309	0.693995
32.806	1.04551	0.215139	0.69995
32.836	1.04522	0.214843	0.698988
32.866	1.04454	0.214161	0.696767
32.896	1.04506	0.21468	0.698458
32.926	1.04675	0.21638	0.703986
32.956	1.04608	0.215704	0.701789
32.986	1.04641	0.216038	0.702874
33.016	1.04653	0.216157	0.703263
33.046	1.04619	0.21582	0.702166
33.076	1.04648	0.216104	0.703091
33.106	1.04752	0.217146	0.706479
33.136	1.04532	0.214945	0.699319
33.166	1.04707	0.216694	0.70501
33.196	1.04611	0.215737	0.701896
33.226	1.04525	0.214873	0.699086
33.256	1.04698	0.216603	0.704712
33.286	1.04809	0.21772	0.708347
33.316	1.04824	0.217864	0.708815
33.346	1.04877	0.218399	0.710558
33.376	1.04853	0.218158	0.709774
33.406	1.04672	0.216343	0.703868
33.436	1.04741	0.217031	0.706108
33.466	1.04748	0.217101	0.706333
33.496	1.04889	0.218519	0.710948
33.526	1.04839	0.218018	0.709317
33.556	1.04915	0.218773	0.711775
33.586	1.04996	0.219589	0.71443
33.616	1.04845	0.218077	0.70951
33.646	1.04928	0.218904	0.712199
33.676	1.04834	0.217969	0.709157
33.706	1.0497	0.219327	0.713576
33.736	1.04963	0.219259	0.713354
33.766	1.05021	0.219835	0.715228
33.796	1.04852	0.218148	0.709739
33.826	1.04969	0.219311	0.713523
33.856	1.05004	0.219664	0.714674
33.886	1.0495	0.219125	0.712919
33.916	1.04912	0.218741	0.711668
33.946	1.05007	0.219694	0.71477
33.976	1.05086	0.220486	0.717345
34.006	1.04904	0.218667	0.71143
34.036	1.05006	0.219687	0.714747
34.066	1.04875	0.218372	0.71047
34.096	1.04946	0.219084	0.712785
34.126	1.04945	0.219074	0.712754
34.156	1.04919	0.218817	0.711918
34.186	1.05044	0.220065	0.715976
34.216	1.05008	0.219706	0.714809
34.246	1.04986	0.219481	0.714079
34.276	1.04979	0.219419	0.713876
34.306	1.05083	0.220458	0.717256
34.336	1.05019	0.219812	0.715155
34.366	1.05119	0.220815	0.718418
34.396	1.05107	0.220699	0.718039
34.426	1.05078	0.220407	0.717089
34.456	1.05069	0.220318	0.7168
34.486	1.05224	0.221865	0.721833
34.516	1.05093	0.220555	0.717571
34.546	1.04998	0.219603	0.714473
34.576	1.05207	0.221699	0.721294
34.606	1.0526	0.222229	0.723019
34.636	1.05037	0.219999	0.715762
34.666	1.05202	0.221647	0.721125
34.696	1.05253	0.222154	0.722773
34.726	1.05283	0.222453	0.723746
34.756	1.05224	0.22186	0.721817
34.786	1.05129	0.220914	0.718739
34.816	1.0521	0.221724	0.721374
34.846	1.05284	0.222463	0.72378
34.876	1.05338	0.223003	0.725536
34.906	1.05313	0.222758	0.724739
34.936	1.05318	0.2228	0.724876
34.966	1.05252	0.222145	0.722745
34.996	1.05249	0.222112	0.722638
35.026	1.05325	0.222874	0.725115
35.056	1.05452	0.224144	0.729248
35.086	1.05466	0.224285	0.729706
35.116	1.05439	0.224014	0.728825
35.146	1.05298	0.222609	0.724254
35.176	1.053	0.222621	0.724293
35.206	1.05499	0.224611	0.730767
35.236	1.05465	0.224273	0.729668
35.266	1.05604	0.225661	0.734183
35.296	1.05606	0.225686	0.734265
35.326	1.05509	0.224717	0.731112
35.356	1.05646	0.226081	0.735552
35.386	1.05659	0.226215	0.735986
35.416	1.05619	0.225815	0.734683
35.446	1.05532	0.224947	0.731862
35.476	1.05596	0.225585	0.733937
35.506	1.05614	0.225761	0.734509
35.536	1.0554	0.225028	0.732126
35.566	1.05613	0.22576	0.734504
35.596	1.05648	0.226102	0.735617
35.626	1.05565	0.22527	0.732912
35.656	1.05753	0.22716	0.73906
35.686	1.05594	0.22557	0.733886
35.716	1.05718	0.22681	0.737921
35.746	1.05697	0.226593	0.737215
35.776	1.05696	0.226584	0.737188
35.806	1.05675	0.226372	0.736497
35.836	1.05693	0.226558	0.737102
35.866	1.05716	0.226783	0.737834
35.896	1.05758	0.227203	0.739199
35.926	1.05584	0.225465	0.733547
35.956	1.05684	0.22646	0.736784
35.986	1.05742	0.227042	0.738675
36.016	1.05811	0.227732	0.74092
36.046	1.05799	0.227615	0.740541
36.076	1.05662	0.226243	0.736077
36.106	1.05757	0.227192	0.739164
36.136	1.05716	0.226784	0.737836
36.166	1.05862	0.228241	0.742577
36.196	1.05801	0.227637	0.740611
36.226	1.05781	0.227435	0.739954
36.256	1.05893	0.228555	0.743601
36.286	1.05984	0.229466	0.746563
36.316	1.05913	0.22875	0.744234
36.346	1.05997	0.229595	0.746982
36.376	1.05957	0.229191	0.745668
36.406	1.05955	0.229173	0.745609
36.436	1.06025	0.229874	0.747889
36.466	1.05937	0.228998	0.745041
36.496	1.06037	0.229995	0.748286
36.526	1.0594	0.229022	0.74512
36.556	1.06123	0.23085	0.751066
36.586	1.06124	0.230863	0.75111
36.616	1.06076	0.230387	0.749558
36.646	1.06098	0.230601	0.750256
36.676	1.06024	0.229867	0.747867
36.706	1.06003	0.229651	0.747165
36.736	1.06007	0.229694	0.747304
36.766	1.06032	0.229945	0.74812
36.796	1.0599	0.22952	0.746739
36.826	1.06086	0.230482	0.74987
36.856	1.05977	0.229397	0.746338
36.886	1.06145	0.231078	0.751807
36.916	1.06028	0.229903	0.747985
36.946	1.06101	0.230632	0.750356
36.976	1.06034	0.229962	0.748176
37.006	1.06063	0.230257	0.749135
37.036	1.06101	0.230639	0.750381
37.066	1.06112	0.230745	0.750725
37.096	1.06011	0.229735	0.747439
37.126	1.06087	0.230494	0.749907
37.156	1.06168	0.231309	0.75256
37.186	1.06236	0.231983	0.754752
37.216	1.06119	0.230816	0.750955
37.246	1.06197	0.231596	0.753494
37.276	1.06245	0.232076	0.755054
37.306	1.06232	0.23194	0.754614
37.336	1.06299	0.232614	0.756805
37.366	1.06371	0.233331	0.759139
37.396	1.06379	0.233418	0.759421
37.426	1.06368	0.233302	0.759043
37.456	1.06343	0.233057	0.758245
37.486	1.06444	0.234068	0.761536
37.516	1.06467	0.234298	0.762286
37.546	1.06286	0.232486	0.756389
37.576	1.06419	0.233817	0.76072
37.606	1.06277	0.232398	0.756102
37.636	1.0635	0.233121	0.758455
37.666	1.064	0.23362	0.760078
37.696	1.064	0.233627	0.760102
37.726	1.06293	0.232559	0.756627
37.756	1.06523	0.234857	0.764104
37.786	1.06457	0.234195	0.761948
37.816	1.06452	0.234146	0.761788
37.846	1.06449	0.234118	0.761698
37.876	1.06391	0.233531	0.759789
37.906	1.06518	0.234803	0.763927
37.936	1.0672	0.236827	0.770511
37.966	1.06536	0.234986	0.764522
37.996	1.06577	0.235393	0.765848
38.026	1.06583	0.235456	0.766053
38.056	1.06555	0.235174	0.765133
38.086	1.06659	0.236216	0.768526
38.116	1.06592	0.235549	0.766355
38.146	1.06453	0.234158	0.761829
38.176	1.06563	0.235257	0.765402
38.206	1.06633	0.23595	0.767659
38.236	1.06611	0.235737	0.766965
38.266	1.067	0.236623	0.769849
38.296	1.06625	0.235872	0.767404
38.326	1.06613	0.23576	0.767039
38.356	1.06766	0.237281	0.771989
38.386	1.06735	0.236972	0.770985
38.416	1.06736	0.236987	0.771033
38.446	1.06656	0.236182	0.768415
38.476	1.06617	0.235797	0.767161
38.506	1.06755	0.237174	0.77164
38.536	1.06903	0.238652	0.776448
38.566	1.06719	0.23681	0.770457
38.596	1.06787	0.237498	0.772696
38.626	1.06811	0.237732	0.773455
38.656	1.06686	0.236487	0.769405
38.686	1.06805	0.237676	0.773274
38.716	1.06808	0.237709	0.773382
38.746	1.0694	0.239027	0.777669
38.776	1.06806	0.237686	0.773307
38.806	1.06726	0.236889	0.770714
38.836	1.06829	0.237917	0.774058
38.866	1.06761	0.237235	0.77184
38.896	1.06878	0.238404	0.775643
38.926	1.06929	0.238913	0.777299
38.956	1.06904	0.238667	0.776498
38.986	1.06809	0.237714	0.773397
39.016	1.06849	0.238112	0.774693
39.046	1.06948	0.239102	0.777914
39.076	1.06941	0.239037	0.777703
39.106	1.06933	0.238956	0.77744
39.136	1.06933	0.238957	0.777443
39.166	1.07008	0.239706	0.77988
39.196	1.07015	0.239773	0.780098
39.226	1.06975	0.239377	0.778808
39.256	1.06976	0.239386	0.778837
39.286	1.07119	0.24082	0.783503
39.316	1.07079	0.240418	0.782196
39.346	1.07185	0.241475	0.785633
39.376	1.07128	0.240907	0.783787
39.406	1.07147	0.241097	0.784406
39.436	1.07246	0.242082	0.787608
39.466	1.07043	0.240055	0.781013
39.496	1.07039	0.240018	0.780894
39.526	1.07195	0.241577	0.785966
39.556	1.07151	0.241138	0.784537
39.586	1.07115	0.240771	0.783345
39.616	1.07204	0.241664	0.786248
39.646	1.0712	0.240827	0.783525
39.676	1.07221	0.241832	0.786796
39.706	1.07094	0.240567	0.782682
39.736	1.07215	0.241777	0.786616
39.766	1.07197	0.241599	0.786039
39.796	1.07084	0.240466	0.782352
39.826	1.07103	0.240654	0.782964
39.856	1.07156	0.24118	0.784675
39.886	1.0712	0.240829	0.783532
39.916	1.0726	0.242226	0.788078
39.946	1.07372	0.243348	0.791727
39.976	1.07454	0.244167	0.794391
40.006	1.0732	0.242823	0.790021
40.036	1.07252	0.242149	0.787826
40.066	1.07259	0.242217	0.788048
40.096	1.07285	0.242472	0.788879
40.126	1.07356	0.243189	0.79121
40.156	1.07349	0.243111	0.790957
40.186	1.07372	0.243345	0.791717
40.216	1.07311	0.242736	0.789736
40.246	1.07304	0.242668	0.789514
40.276	1.07319	0.242815	0.789994
40.306	1.07499	0.244612	0.79584
40.336	1.07503	0.244654	0.795979
40.366	1.07473	0.244358	0.795013
40.396	1.07347	0.243097	0.790911
40.426	1.07445	0.244074	0.794089
40.456	1.07546	0.245081	0.797365
40.486	1.07321	0.242834	0.790056
40.516	1.07426	0.243889	0.793486
40.546	1.0754	0.245028	0.797194
40.576	1.07588	0.245505	0.798747
40.606	1.07614	0.245767	0.7996
40.636	1.07633	0.245959	0.800223
40.666	1.07579	0.245417	0.798459
40.696	1.0755	0.245125	0.797509
40.726	1.07668	0.246305	0.801347
40.756	1.07795	0.24758	0.805496
40.786	1.07686	0.246482	0.801925
40.816	1.07655	0.246175	0.800926
40.846	1.07636	0.245982	0.800299
40.876	1.07594	0.245568	0.798952
40.906	1.07638	0.246009	0.800385
40.936	1.07581	0.245439	0.798529
40.966	1.07541	0.245038	0.797228
40.996	1.07583	0.24546	0.798598
41.026	1.07718	0.246801	0.802962
41.056	1.07779	0.247417	0.804965
41.086	1.07792	0.247549	0.805396
41.116	1.07686	0.246489	0.801947
41.146	1.07817	0.247797	0.806202
41.176	1.07733	0.246959	0.803476
41.206	1.07813	0.24776	0.806081
41.236	1.07763	0.247256	0.804441
41.266	1.07789	0.247519	0.805297
41.296	1.0774	0.247022	0.803681
41.326	1.07854	0.248169	0.807413
41.356	1.07921	0.248832	0.809569
41.386	1.07889	0.248515	0.808538
41.416	1.07868	0.248305	0.807854
41.446	1.07846	0.248081	0.807126
41.476	1.07812	0.247747	0.806038
41.506	1.07946	0.249084	0.81039
41.536	1.08003	0.249654	0.812243
41.566	1.07936	0.248984	0.810063
41.596	1.07812	0.247748	0.806044
41.626	1.07974	0.249364	0.811302
41.656	1.08019	0.249816	0.812771
41.686	1.07809	0.247719	0.80595
41.716	1.07969	0.249318	0.81115
41.746	1.07923	0.24885	0.80963
41.776	1.08043	0.250056	0.813552
41.806	1.08142	0.251049	0.816783
41.836	1.07954	0.249168	0.810664
41.866	1.07996	0.249587	0.812026
41.896	1.08118	0.250805	0.815989
41.926	1.07998	0.249608	0.812095
41.956	1.0803	0.249921	0.813113
41.986	1.08063	0.250251	0.814187
42.016	1.08199	0.251612	0.818614
42.046	1.0803	0.249921	0.813113
42.076	1.0812	0.250823	0.816047
42.106	1.08112	0.250745	0.815793
42.136	1.08099	0.250614	0.815368
42.166	1.08181	0.251435	0.818038
42.196	1.08123	0.250858	0.816161
42.226	1.08145	0.251075	0.816869
42.256	1.08173	0.251351	0.817765
42.286	1.08128	0.250908	0.816323
42.316	1.08295	0.252575	0.821748
42.346	1.08256	0.252185	0.82048
42.376	1.08219	0.251814	0.819271
42.406	1.08239	0.25201	0.819911
42.436	1.08284	0.252468	0.8214
42.466	1.0831	0.252723	0.822229
42.496	1.08226	0.251886	0.819507
42.526	1.08333	0.252953	0.822979
42.556	1.08351	0.253138	0.823578
42.586	1.08342	0.253049	0.823292
42.616	1.08346	0.253089	0.823421
42.646	1.08412	0.253747	0.82556
42.676	1.0827	0.252327	0.820941
42.706	1.0827	0.252324	0.820932
42.736	1.08212	0.251746	0.819051
42.766	1.08414	0.253769	0.825634
42.796	1.08357	0.253196	0.82377
42.826	1.08268	0.252302	0.820858
42.856	1.08306	0.252684	0.822104
42.886	1.08499	0.254614	0.828382
42.916	1.08326	0.252885	0.822757
42.946	1.08341	0.253039	0.823257
42.976	1.08293	0.252554	0.821679
43.006	1.08443	0.25405	0.826548
43.036	1.08434	0.253962	0.826262
43.066	1.08362	0.253248	0.823936
43.096	1.08409	0.253718	0.825467
43.126	1.08348	0.253105	0.823473
43.156	1.08384	0.253468	0.824654
43.186	1.08428	0.253906	0.826077
43.216	1.08498	0.254609	0.828366
43.246	1.08479	0.254411	0.827722
43.276	1.08613	0.255757	0.8321
43.306	1.08543	0.255053	0.82981
43.336	1.08527	0.254891	0.829284
43.366	1.08748	0.257104	0.836483
43.396	1.08716	0.256787	0.835452
43.426	1.08742	0.257049	0.836305
43.456	1.08653	0.256157	0.833403
43.486	1.08509	0.254713	0.828704
43.516	1.08648	0.256106	0.833235
43.546	1.08589	0.255518	0.831323
43.576	1.08573	0.255359	0.830805
43.606	1.08629	0.25591	0.832599
43.636	1.08704	0.256661	0.835042
43.666	1.086	0.255625	0.831671
43.696	1.08645	0.256071	0.833121
43.726	1.08565	0.255276	0.830535
43.756	1.08715	0.256775	0.835411
43.786	1.08607	0.255698	0.831909
43.816	1.08693	0.25655	0.834681
43.846	1.08705	0.256671	0.835074
43.876	1.08755	0.257173	0.836707
43.906	1.08743	0.257054	0.83632
43.936	1.08745	0.257077	0.836394
43.966	1.08705	0.256675	0.835087
43.996	1.08705	0.256673	0.83508
44.026	1.08772	0.257344	0.837265
44.056	1.08712	0.256748	0.835323
44.086	1.08762	0.257248	0.836953
44.116	1.08752	0.257146	0.83662
44.146	1.08735	0.256978	0.836074
44.176	1.08877	0.258399	0.840697
44.206	1.08886	0.258483	0.840969
44.236	1.08829	0.257919	0.839134
44.266	1.08671	0.256338	0.833991
44.296	1.08891	0.258537	0.841146
44.326	1.0895	0.259121	0.843044
44.356	1.09075	0.260376	0.847127
44.386	1.08971	0.259334	0.843739
44.416	1.08809	0.257713	0.838464
44.446	1.08977	0.259397	0.843942
44.476	1.08864	0.25826	0.840244
44.506	1.08887	0.258494	0.841006
44.536	1.09078	0.260406	0.847225
44.566	1.08868	0.258302	0.840381
44.596	1.08825	0.25787	0.838975
44.626	1.08903	0.258654	0.841526
44.656	1.09065	0.260272	0.846789
44.686	1.09036	0.259989	0.84587
44.716	1.0898	0.259422	0.844025
44.746	1.09014	0.259766	0.845143
44.776	1.09058	0.260201	0.846558
44.806	1.09167	0.261291	0.850105
44.836	1.09254	0.262167	0.852956
44.866	1.09081	0.260433	0.847315
44.896	1.08972	0.259346	0.843777
44.926	1.09074	0.260365	0.847093
44.956	1.09017	0.259798	0.845249
44.986	1.09039	0.26002	0.845968
45.016	1.08961	0.259236	0.843418
45.046	1.09129	0.260911	0.848869
45.076	1.09119	0.260816	0.84856
45.106	1.09085	0.260476	0.847454
45.136	1.091	0.260629	0.847951
45.166	1.09158	0.261203	0.849818
45.196	1.0909	0.260528	0.847621
45.226	1.0911	0.260724	0.848261
45.256	1.0911	0.260721	0.84825
45.286	1.09189	0.261514	0.850831
45.316	1.09226	0.261887	0.852046
45.346	1.09312	0.262744	0.854831
45.376	1.09385	0.263472	0.857202
45.406	1.09342	0.263046	0.855814
45.436	1.09271	0.262335	0.853503
45.466	1.09318	0.262805	0.855031
45.496	1.09259	0.262217	0.853116
45.526	1.09346	0.263081	0.855928
45.556	1.09251	0.262138	0.852859
45.586	1.09252	0.262146	0.852887
45.616	1.09214	0.261765	0.851648
45.646	1.09264	0.262262	0.853263
45.676	1.09227	0.261899	0.852082
45.706	1.09339	0.263018	0.855724
45.736	1.09208	0.261707	0.851459
45.766	1.09295	0.262574	0.854279
45.796	1.09528	0.264904	0.861861
45.826	1.09511	0.264738	0.861318
45.856	1.09455	0.264172	0.859477
45.886	1.09341	0.263038	0.855788
45.916	1.09362	0.263244	0.856459
45.946	1.09316	0.262784	0.854963
45.976	1.09368	0.2633	0.856643
46.006	1.09361	0.263236	0.856433
46.036	1.09507	0.264693	0.861173
46.066	1.0943	0.263925	0.858674
46.096	1.09498	0.264609	0.860899
46.126	1.09593	0.265552	0.863969
46.156	1.09462	0.264248	0.859727
46.186	1.09522	0.264842	0.861657
46.216	1.09539	0.26501	0.862204
46.246	1.09542	0.265046	0.862322
46.276	1.0952	0.264822	0.861593
46.306	1.09513	0.264757	0.861383
46.336	1.09498	0.264605	0.860888
46.366	1.09625	0.265872	0.86501
46.396	1.09556	0.265182	0.862763
46.426	1.09689	0.266512	0.86709
46.456	1.09545	0.265074	0.862415
46.486	1.096	0.265624	0.864203
46.516	1.09508	0.264703	0.861207
46.546	1.09644	0.266061	0.865625
46.576	1.09667	0.266295	0.866387
46.606	1.09623	0.265852	0.864945
46.636	1.09719	0.266816	0.868081
46.666	1.09671	0.266333	0.866508
46.696	1.09603	0.265652	0.864295
46.726	1.09619	0.26581	0.864809
46.756	1.09636	0.265988	0.865388
46.786	1.09666	0.26629	0.866368
46.816	1.09619	0.26581	0.864809
46.846	1.09602	0.265642	0.864261
46.876	1.09733	0.266952	0.868523
46.906	1.09692	0.266547	0.867206
46.936	1.097	0.266622	0.867448
46.966	1.09711	0.266731	0.867805
46.996	1.09701	0.266636	0.867496
47.026	1.09773	0.26735	0.869819
47.056	1.09731	0.266937	0.868474
47.086	1.09704	0.266665	0.867589
47.116	1.09748	0.267103	0.869013
47.146	1.09802	0.267641	0.870766
47.176	1.09696	0.266581	0.867316
47.206	1.09802	0.267641	0.870764
47.236	1.0981	0.267724	0.871035
47.266	1.09808	0.26771	0.870989
47.296	1.09686	0.266481	0.866989
47.326	1.09878	0.268407	0.873256
47.356	1.09952	0.269147	0.875665
47.386	1.09928	0.26891	0.874892
47.416	1.09906	0.26868	0.874146
47.446	1.0998	0.269425	0.876568
47.476	1.10079	0.270413	0.879785
47.506	1.09989	0.269513	0.876855
47.536	1.09954	0.269161	0.875709
47.566	1.10041	0.270031	0.878541
47.596	1.09886	0.268481	0.873497
47.626	1.1004	0.270027	0.878528
47.656	1.09996	0.269581	0.877075
47.686	1.09999	0.269613	0.877181
47.716	1.10036	0.269989	0.878403
47.746	1.09899	0.268611	0.87392
47.776	1.09967	0.269298	0.876157
47.806	1.10007	0.269696	0.877451
47.836	1.10031	0.269934	0.878224
47.866	1.09934	0.268963	0.875065
47.896	1.09997	0.269597	0.87713
47.926	1.1001	0.269728	0.877554
47.956	1.09912	0.26874	0.874341
47.986	1.10105	0.270673	0.880629
48.016	1.10099	0.27061	0.880426
48.046	1.10064	0.270263	0.879295
48.076	1.10069	0.270315	0.879465
48.106	1.10262	0.272244	0.885741
48.136	1.09959	0.269216	0.875888
48.166	1.10025	0.269871	0.87802
48.196	1.10143	0.271059	0.881886
48.226	1.10058	0.270208	0.879116
48.256	1.10145	0.271075	0.881937
48.286	1.10201	0.271632	0.883748
48.316	1.1019	0.271528	0.883412
48.346	1.10258	0.272203	0.885607
48.376	1.10254	0.272168	0.885492
48.406	1.10334	0.272969	0.888098
48.436	1.10201	0.271639	0.883771
48.466	1.10228	0.271903	0.884631
48.496	1.10206	0.271684	0.883919
48.526	1.1022	0.27182	0.884362
48.556	1.1035	0.27312	0.888591
48.586	1.10246	0.27209	0.885238
48.616	1.10206	0.271688	0.883933
48.646	1.10247	0.272096	0.88526
48.676	1.10356	0.273185	0.888801
48.706	1.10361	0.27323	0.888949
48.736	1.10205	0.271676	0.883894
48.766	1.10221	0.271831	0.884396
48.796	1.10305	0.272671	0.887129
48.826	1.10457	0.274192	0.892078
48.856	1.10433	0.273951	0.891295
48.886	1.10282	0.272446	0.886398
48.916	1.10302	0.272647	0.887051
48.946	1.10346	0.273089	0.888489
48.976	1.10459	0.274215	0.892152
49.006	1.10382	0.273449	0.889662
49.036	1.10399	0.273615	0.890202
49.066	1.10336	0.272983	0.888145
49.096	1.10467	0.274293	0.892407
49.126	1.10375	0.273375	0.889419
49.156	1.1046	0.274228	0.892196
49.186	1.10453	0.27416	0.891973
49.216	1.10406	0.273684	0.890426
49.246	1.10472	0.274348	0.892586
49.276	1.10555	0.275179	0.89529
49.306	1.10596	0.275588	0.89662
49.336	1.10565	0.275275	0.895602
49.366	1.10513	0.274752	0.8939
49.396	1.10618	0.275802	0.897317
49.426	1.10554	0.27517	0.89526
49.456	1.10631	0.275931	0.897737
49.486	1.10593	0.275553	0.896506
49.516	1.1057	0.27532	0.895748
49.546	1.10549	0.275119	0.895094
49.576	1.10606	0.275688	0.896944
49.606	1.10427	0.273899	0.891125
49.636	1.10526	0.274889	0.894347
49.666	1.10666	0.276282	0.898876
49.696	1.10756	0.277187	0.901821
49.726	1.10562	0.275243	0.895498
49.756	1.10636	0.275986	0.897915
49.786	1.1066	0.27623	0.898707
49.816	1.10639	0.276014	0.898007
49.846	1.10672	0.276341	0.89907
49.876	1.10715	0.276773	0.900477
49.906	1.10642	0.276045	0.898108
49.936	1.10683	0.276456	0.899445
49.966	1.1068	0.276425	0.899345
49.996	1.10762	0.27725	0.902026
50.026	1.10702	0.276647	0.900064
50.056	1.10873	0.278358	0.905633
50.086	1.10777	0.277394	0.902497
50.116	1.1074	0.27703	0.901311
50.146	1.10754	0.277169	0.901764
50.176	1.1088	0.27842	0.905835
50.206	1.10884	0.278463	0.905976
50.236	1.10775	0.277375	0.902434
50.266	1.10822	0.277842	0.903953
50.296	1.1089	0.278523	0.906168
50.326	1.11008	0.2797	0.909998
50.356	1.10889	0.278516	0.906146
50.386	1.10881	0.278435	0.905882
50.416	1.10986	0.279481	0.909288
50.446	1.11017	0.279795	0.910307
50.476	1.10902	0.278645	0.906564
50.506	1.10977	0.279394	0.909002
50.536	1.1082	0.277822	0.903888
50.566	1.11004	0.279662	0.909876
50.596	1.10893	0.278558	0.906285
50.626	1.10859	0.278212	0.905159
50.656	1.11048	0.280106	0.911321
50.686	1.10903	0.278656	0.906603
50.716	1.10942	0.27904	0.907851
50.746	1.10919	0.278818	0.907129
50.776	1.1091	0.278724	0.906823
50.806	1.11092	0.280541	0.912736
50.836	1.11174	0.281367	0.91542
50.866	1.10996	0.279587	0.90963
50.896	1.11024	0.27986	0.910518
50.926	1.111	0.280629	0.913021
50.956	1.10899	0.278614	0.906465
50.986	1.11102	0.280646	0.913077
51.016	1.11015	0.27977	0.910228
51.046	1.10993	0.27955	0.90951
51.076	1.11069	0.28032	0.912015
51.106	1.11173	0.281355	0.915382
51.136	1.11062	0.280248	0.911782
51.166	1.11186	0.28148	0.915789
51.196	1.11101	0.280631	0.913029
51.226	1.11095	0.280575	0.912845
51.256	1.11081	0.280435	0.912389
51.286	1.11024	0.279867	0.91054
51.316	1.11086	0.280483	0.912547
51.346	1.11174	0.28137	0.915431
51.376	1.11242	0.282042	0.917616
51.406	1.1118	0.281423	0.915605
51.436	1.11149	0.281112	0.914591
51.466	1.11383	0.28345	0.922198
51.496	1.1129	0.282523	0.919184
51.526	1.11278	0.282402	0.918788
51.556	1.11377	0.283395	0.92202
51.586	1.11409	0.283713	0.923055
51.616	1.11311	0.282733	0.919867
51.646	1.11316	0.282785	0.920035
51.676	1.11442	0.284048	0.924145
51.706	1.11331	0.282938	0.920534
51.736	1.11225	0.281876	0.917078
51.766	1.11365	0.283278	0.92164
51.796	1.11342	0.283043	0.920875
51.826	1.1137	0.28333	0.921808
51.856	1.11435	0.283972	0.923897
51.886	1.11339	0.283018	0.920794
51.916	1.11363	0.28326	0.92158
51.946	1.11407	0.283695	0.922996
51.976	1.1142	0.283828	0.923429
52.006	1.11382	0.283442	0.922171
52.036	1.11411	0.283735	0.923126
52.066	1.11458	0.28421	0.924671
52.096	1.11454	0.284166	0.92453
52.126	1.11353	0.283152	0.921228
52.156	1.11403	0.283655	0.922865
52.186	1.11447	0.284098	0.924308
52.216	1.11408	0.283703	0.923023
52.246	1.11341	0.283031	0.920837
52.276	1.11451	0.28414	0.924443
52.306	1.11438	0.284003	0.923999
52.336	1.11414	0.283768	0.923234
52.366	1.11559	0.285215	0.927941
52.396	1.11477	0.284392	0.925262
52.426	1.11712	0.286747	0.932924
52.456	1.11526	0.28488	0.926851
52.486	1.11608	0.285705	0.929535
52.516	1.11532	0.284946	0.927068
52.546	1.11616	0.285782	0.929784
52.576	1.11629	0.285913	0.930213
52.606	1.11604	0.285663	0.929399
52.636	1.11566	0.28529	0.928185
52.666	1.1164	0.286023	0.930571
52.696	1.1161	0.28572	0.929584
52.726	1.11622	0.285847	0.929996
52.756	1.11633	0.28595	0.930332
52.786	1.11705	0.28668	0.932707
52.816	1.11682	0.286442	0.931932
52.846	1.11729	0.286917	0.933477
52.876	1.11653	0.286155	0.930999
52.906	1.11598	0.285608	0.929221
52.936	1.11635	0.28598	0.93043
52.966	1.11654	0.28616	0.931015
52.996	1.11674	0.286367	0.931688
53.026	1.11818	0.287807	0.936373
53.056	1.1181	0.287723	0.936102
53.086	1.11746	0.28708	0.934009
53.116	1.11802	0.287643	0.935841
53.146	1.11757	0.287197	0.934388
53.176	1.1172	0.286825	0.933179
53.206	1.11816	0.287787	0.936308
53.236	1.11786	0.287482	0.935315
53.266	1.11776	0.287385	0.935001
53.296	1.11756	0.28719	0.934366
53.326	1.11752	0.287148	0.934231
53.356	1.11811	0.287738	0.93615
53.386	1.11888	0.288508	0.938656
53.416	1.11821	0.28784	0.936481
53.446	1.11881	0.288438	0.938428
53.476	1.11872	0.288348	0.938135
53.506	1.11936	0.288983	0.940201
53.536	1.11983	0.289453	0.94173
53.566	1.11896	0.288587	0.938911
53.596	1.11732	0.286943	0.933564
53.626	1.11787	0.28749	0.935343
53.656	1.1193	0.28893	0.940028
53.686	1.11934	0.288963	0.940136
53.716	1.11888	0.288506	0.93865
53.746	1.11861	0.288237	0.937772
53.776	1.1196	0.28923	0.941004
53.806	1.12064	0.29026	0.944355
53.836	1.12002	0.289643	0.942348
53.866	1.12087	0.29049	0.945103
53.896	1.12038	0.29001	0.943541
53.926	1.12014	0.289766	0.94275
53.956	1.12061	0.29023	0.944257
53.986	1.11984	0.289463	0.941763
54.016	1.12027	0.28989	0.943151
54.046	1.12078	0.290405	0.944826
54.076	1.1198	0.289421	0.941627
54.106	1.12125	0.29088	0.946372
54.136	1.12035	0.289971	0.943417
54.166	1.12108	0.290708	0.945813
54.196	1.12	0.289625	0.942289
54.226	1.12173	0.29135	0.947901
54.256	1.12084	0.290465	0.945022
54.286	1.12084	0.290468	0.945032
54.316	1.12113	0.290758	0.945976
54.346	1.12215	0.291776	0.949289
54.376	1.12295	0.292578	0.951897
54.406	1.1223	0.291928	0.949783
54.436	1.12288	0.292503	0.951653
54.466	1.12176	0.29139	0.948031
54.496	1.12233	0.29195	0.949853
54.526	1.12291	0.292538	0.951767
54.556	1.12333	0.292953	0.953117
54.586	1.12329	0.29291	0.952976
54.616	1.12233	0.291957	0.949875
54.646	1.12222	0.291841	0.949501
54.676	1.12293	0.292558	0.951832
54.706	1.12242	0.292042	0.950151
54.736	1.12231	0.29194	0.94982
54.766	1.12142	0.291048	0.946919
54.796	1.12311	0.292735	0.952407
54.826	1.12319	0.292815	0.952667
54.856	1.12353	0.29316	0.95379
54.886	1.12306	0.292687	0.95225
54.916	1.12309	0.292716	0.952347
54.946	1.12307	0.292693	0.952271
54.976	1.12317	0.292797	0.952608
55.006	1.12336	0.29298	0.953204
55.036	1.12358	0.293203	0.953931
55.066	1.12448	0.294102	0.956853
55.096	1.12324	0.292863	0.952825
55.126	1.12501	0.29463	0.958572
55.156	1.12379	0.293413	0.954614
55.186	1.12351	0.293133	0.953703
55.216	1.12319	0.292815	0.952667
55.246	1.12442	0.294048	0.95668
55.276	1.12535	0.294971	0.959684
55.306	1.12403	0.293656	0.955406
55.336	1.12524	0.294861	0.959326
55.366	1.1253	0.294923	0.959527
55.396	1.12578	0.295403	0.961088
55.426	1.12594	0.29557	0.961631
55.456	1.12435	0.293973	0.956436
55.486	1.12586	0.295488	0.961365
55.516	1.12612	0.295748	0.962211
55.546	1.1252	0.294823	0.959201
55.576	1.12452	0.294143	0.956989
55.606	1.1248	0.294426	0.957911
55.636	1.12561	0.295235	0.960541
55.666	1.1254	0.295027	0.959863
55.696	1.12498	0.294602	0.95848
55.726	1.12584	0.295467	0.961294
55.756	1.12501	0.294631	0.958578
55.786	1.12583	0.29546	0.961273
55.816	1.12569	0.295313	0.960796
55.846	1.1267	0.296328	0.964098
55.876	1.1255	0.295125	0.960183
55.906	1.12475	0.294372	0.957732
55.936	1.12668	0.2963	0.964006
55.966	1.12766	0.29729	0.967227
55.996	1.1263	0.295922	0.962775
56.026	1.12631	0.29594	0.962834
56.056	1.12657	0.296195	0.963664
56.086	1.12766	0.297281	0.9672
56.116	1.12653	0.296156	0.963539
56.146	1.12687	0.296492	0.964629
56.176	1.127	0.296628	0.965074
56.206	1.12721	0.296832	0.965735
56.236	1.12721	0.296835	0.965746
56.266	1.12811	0.297738	0.968685
56.296	1.12789	0.297518	0.967969
56.326	1.12832	0.297948	0.969368
56.356	1.12718	0.296806	0.965654
56.386	1.1281	0.297727	0.968647
56.416	1.12868	0.2983	0.970513
56.446	1.12811	0.297735	0.968674
56.476	1.12762	0.297243	0.967075
56.506	1.12839	0.298018	0.969596
56.536	1.12925	0.298872	0.972373
56.566	1.12753	0.29715	0.966771
56.596	1.12899	0.29862	0.971554
56.626	1.12794	0.297561	0.96811
56.656	1.12817	0.2978	0.968886
56.686	1.12994	0.299567	0.974634
56.716	1.12903	0.298658	0.971678
56.746	1.12794	0.297568	0.968132
56.776	1.12895	0.298578	0.971418
56.806	1.12834	0.29797	0.969439
56.836	1.12926	0.29889	0.972432
56.866	1.13097	0.300592	0.977969
56.896	1.12952	0.29914	0.973246
56.926	1.13059	0.300212	0.976732
56.956	1.13027	0.299897	0.975707
56.986	1.1306	0.300225	0.976776
57.016	1.13147	0.301098	0.979617
57.046	1.12974	0.299363	0.973972
57.076	1.13049	0.300118	0.976429
57.106	1.13019	0.299815	0.975442
57.136	1.13038	0.300007	0.976065
57.166	1.13023	0.299855	0.975572
57.196	1.13056	0.300188	0.976656
57.226	1.13074	0.30037	0.977247
57.256	1.13108	0.300702	0.978326
57.286	1.13077	0.300393	0.977323
57.316	1.12986	0.29948	0.974352
57.346	1.13111	0.300731	0.978424
57.376	1.13145	0.301071	0.97953
57.406	1.13231	0.301935	0.982339
57.436	1.13108	0.300702	0.978326
57.466	1.13061	0.300237	0.976814
57.496	1.13128	0.300905	0.978988
57.526	1.13299	0.302613	0.984546
57.556	1.13223	0.301858	0.98209
57.586	1.13148	0.301108	0.979649
57.616	1.13287	0.302497	0.984166
57.646	1.13231	0.301933	0.982334
57.676	1.13183	0.301453	0.980772
57.706	1.13319	0.302813	0.985197
57.736	1.13197	0.301596	0.981238
57.766	1.13218	0.301803	0.981911
57.796	1.1317	0.301323	0.980349
57.826	1.13266	0.302281	0.983467
57.856	1.13314	0.30276	0.985023
57.886	1.1339	0.30352	0.987496
57.916	1.13221	0.30184	0.98203
57.946	1.1319	0.301521	0.980994
57.976	1.13322	0.30284	0.985283
58.006	1.13212	0.301745	0.981721
58.036	1.13277	0.302393	0.98383
58.066	1.13406	0.303683	0.988027
58.096	1.13281	0.302432	0.983955
58.126	1.13349	0.303118	0.986189
58.156	1.13333	0.302951	0.985647
58.186	1.13287	0.302497	0.984166
58.216	1.13293	0.302557	0.984362
58.246	1.13521	0.30483	0.991758
58.276	1.13468	0.304303	0.990044
58.306	1.13398	0.303602	0.987762
58.336	1.13341	0.303035	0.985918
58.366	1.13551	0.305131	0.992739
58.396	1.13614	0.30577	0.994816
58.426	1.13611	0.305738	0.994713
58.456	1.13401	0.303638	0.987881
58.486	1.13491	0.304533	0.990793
58.516	1.13615	0.305775	0.994832
58.546	1.13598	0.305603	0.994274
58.576	1.13518	0.304808	0.991687
58.606	1.13475	0.30438	0.990294
58.636	1.13467	0.30429	0.990001
58.666	1.13568	0.305306	0.993309
58.696	1.13602	0.305643	0.994404
58.726	1.13511	0.304733	0.991443
58.756	1.13361	0.303231	0.986558
58.786	1.13509	0.304713	0.991378
58.816	1.13392	0.303542	0.987566
58.846	1.13459	0.304213	0.989752
58.876	1.13671	0.30634	0.996671
58.906	1.13675	0.306375	0.996784
58.936	1.13542	0.305042	0.992447
58.966	1.13496	0.304582	0.99095
58.996	1.13612	0.305743	0.994729
59.026	1.1363	0.305923	0.995315
59.056	1.13625	0.305878	0.995169
59.086	1.13717	0.306793	0.998146
59.116	1.13564	0.305262	0.993162
59.146	1.13708	0.30671	0.997874
59.176	1.13535	0.30498	0.992246
59.206	1.13641	0.30604	0.995695
59.236	1.13612	0.305741	0.994724
59.266	1.13606	0.305687	0.994545
59.296	1.13556	0.305183	0.992907
59.326	1.13679	0.30642	0.996931
59.356	1.13556	0.305183	0.992907
59.386	1.1366	0.306227	0.996302
59.416	1.1377	0.307327	0.999881
59.446	1.13781	0.307433	1.00023
59.476	1.13648	0.306105	0.995906
59.506	1.13751	0.307133	0.999252
59.536	1.13839	0.308017	1.00213
[truncated: 15 more rows]

## Sheet: Fig. 7d
	ancCas9d				Guides with mammalian cell editing at ~5% or greater in K562s at the AAVS1 locus
	(Indels %)
	Replicate 1	Replicate 2
Guide 1	2.26	6.52
Guide 2	3.9	4.58
Guide 3	4.28	6.42
Guide 4	13.14	9.6
Guide 5	9.52	7.45
Guide 6	6.29	6.63
Guide 7	6.59	8.04
Guide 8	14.8	12.48
Guide 9	54.64	57.58
Guide 10	28.58	28.71
Guide 11	38.78	0.06
Guide 12	8.65	10.78
Guide 13	9.81	8.01
Guide 14	3.54	4.47
Guide 15	6.84	8.7
Guide 16	27.53	20.16
Guide 17	10.75	6.86
Guide 18	8.21	8

## Sheet: Fig. 7e
		Condition			Sample vs Cas9d Control
	Uninduced	Cas9d	ancCas9d		Sample Name	p-value
					ancCas9d	<0.0001
Time (min)	Fluorescence Intensity				ancCas99d ΔP1ΔP4ΔP3	<0.0001
0	48094	71658	60553
20	54117	83150	57804
40	58647	83316	63233
60	59876	86244	63688
80	61728	86880	65333
100	61561	88896	67459
120	66492	94117	70526
140	69103	98260	74559
160	70484	105236	77846
180	75857	111948	79780
200	80622	120043	82128
220	87736	131079	87694
240	90733	137667	88896
260	99835	148385	91023
280	107653	159339	95636
300	121644	181424	95360
320	133026	203703	97280
340	150637	230362	95775
360	170802	265499	98965
380	192847	301425	96037
400	222281	354367	95995
420	254974	414630	95166
440	292102	481027	91907
460	347420	562091	93371
480	405957	628265	86783
500	475073	703859	89158
520	541896	779371	85138
540	627616	847632	83012
560	716774	906057	78522
580	787852	961431	74006
600	869620	989014	73536
620	944166	1028338	70857
640	1026376	1039139	67169
660	1106916	1041432	67915
680	1191598	1049677	66105
700	1292096	1044622	64310
720	1390509	1035160	66340
740	1485703	1023185	69489
760	1560013	972633	67984
780	1657473	967674	70470
800	1770181	952107	68011
820	1788054	939138	65153
840	1859477	921306	63633
860	1932102	897590	61907
880	2082034	877024	59752
900	2084133	872134	54724
920	1814242	834524	54158
940	2063429	821568	49600
960	2058153	820435	45346
980	2196516	814501	47824

## Sheet: Supplementary Fig. 5
C107G				C107G				C107G					(-) Spacer 1				(-) Spacer 2				(-) Spacer 3						Sample vs WT (+) Spacer Control
Dilution (10^x)	(-)IPTG	(+)IPTG	Fold-Difference	Dilution (10^x)	(-)IPTG	(+)IPTG	Fold-Difference	Dilution (10^x)	(-)IPTG	(+)IPTG	Fold-Difference		Dilution (10^x)	Plus	Minus	Fold-difference	Dilution (10^x)	Plus	Minus	Fold-difference	Dilution (10^x)	Plus	Minus	Fold-difference			Sample Name	p-value
0	30000000	2000	15000	0	10000000	2200	4545.45	0	23000000	700	32857.1		0	180000000	17000000	10.5882	0	20000000	2000000	10	0	40000000	2000000	20			WT (-) Spacer	0.0004
-1	3000000	200		-1	1000000	220		-1	2300000	70			-1	18000000	1700000		-1	2000000	200000		-1	4000000	200000				C107G	0.7612
-2	300000	20		-2	100000	22		-2	230000	7			-2	1800000	170000		-2	200000	20000		-2	400000	20000				A82U	0.0662
-3	30000			-3	10000			-3	23000				-3	180000	17000		-3	20000	2000		-3	40000	2000				A141T	0.5432
-4	3000			-4	1000			-4	2300				-4	18000	1700		-4	2000	200		-4	4000	200				A141C	0.1942
-5	300			-5	100			-5	230				-5	1800	170		-5	200	20		-5	400	20
-6	30			-6	10			-6	23				-6	180	17		-6	20	2		-6	40	2
-7				-7				-7					-7	18			-7	2			-7	4
A82U				A82U				A82U					(+) Spacer 1				(+) Spacer 2				(+) Spacer 3
Dilution (10^x)	(-)IPTG	(+)IPTG	Fold-Difference	Dilution (10^x)	(-)IPTG	(+)IPTG	Fold-Difference	Dilution (10^x)	(-)IPTG	(+)IPTG	Fold-Difference		0	170000000	10000	17000	0	61000000	3000	20333.3	0	14000000	600	23333.3
0	8000000	300	26666.7	0	13000000	350	37142.9	0	1800000	50	36000		-1	17000000	1000		-1	6100000	300		-1	1400000	60
-1	800000	30		-1	1300000	35		-1	180000	5			-2	1700000	100		-2	610000	30		-2	140000	6
-2	80000	3		-2	130000			-2	18000				-3	170000	10		-3	61000	3		-3	14000
-3	8000			-3	13000			-3	1800				-4	17000			-4	6100			-4	1400
-4	800			-4	1300			-4	180				-5	1700			-5	610			-5	140
-5	80			-5	130			-5	18				-6	170			-6	61			-6	14
-6	8			-6	13			-6					-7	17			-7				-7
-7				-7				-7
A141T				A141T				A141T
Dilution (10^x)	(-)IPTG	(+)IPTG	Fold-Difference	Dilution (10^x)	(-)IPTG	(+)IPTG	Fold-Difference	Dilution (10^x)	(-)IPTG	(+)IPTG	Fold-Difference
0	17000000	3600	4722.22	0	16000000	2000	8000	0	19000000	5200	3653.85
-1	1700000	360		-1	1600000	200		-1	1900000	520
-2	170000	36		-2	160000	20		-2	190000	52
-3	17000			-3	16000			-3	19000
-4	1700			-4	1600			-4	1900
-5	170			-5	160			-5	190
-6	17			-6	16			-6	19
A141C				A141C				A141C
Dilution (10^x)	(-)IPTG	(+)IPTG	Fold-Difference	Dilution (10^x)	(-)IPTG	(+)IPTG	Fold-Difference	Dilution (10^x)	(-)IPTG	(+)IPTG	Fold-Difference		Fold-Difference = (-IPTG)/(+IPTG)
0	8000000	110	72727.3	0	(-) Induction	(+) Induction	30434.8	0	(-) Induction	(+) Induction	73333.3
-1	800000	11		-1	7000000	230		-1	22000000	300
-2	80000			-2	700000	23		-2	2200000	30
-3	8000			-3	70000			-3	220000	3
-4	800			-4	7000			-4	22000
-5	80			-5	700			-5	2200
-6	8			-6	70			-6	220
-7				-7	7			-7	22

## Sheet: Supplementary Fig. 7
(-) 95-136				(-) 95-136				(-) 95-136					(-) Spacer 1				(-) Spacer 2				(-) Spacer 3
Dilution (10^x)	(-)IPTG	(+)IPTG	Fold-Difference	Dilution (10^x)	(-)IPTG	(+)IPTG	Fold-Difference	Dilution (10^x)	(-)IPTG	(+)IPTG	Fold-Difference		Dilution (10^x)	(-)IPTG	(+)IPTG	Fold-Difference	Dilution (10^x)	(-)IPTG	(+)IPTG	Fold-Difference	Dilution (10^x)	(-)IPTG	(+)IPTG	Fold-Difference			Sample vs WT (+) Spacer Control
0	800000	120	6666.67	0	1100000	150	7333.33	0	800000	140	5714.29		0	180000000	17000000	10.5882	0	20000000	2000000	10	0	40000000	2000000	20			Sample Name	p-value
-1	80000	12		-1	110000	15		-1	80000	14			-1	18000000	1700000		-1	2000000	200000		-1	4000000	200000				WT (-) Spacer	0.0004
-2	8000			-2	11000			-2	8000				-2	1800000	170000		-2	200000	20000		-2	400000	20000				(-) 95-136	0.0019
-3	800			-3	1100			-3	800				-3	180000	17000		-3	20000	2000		-3	40000	2000
-4	80			-4	110			-4	80				-4	18000	1700		-4	2000	200		-4	4000	200
-5	8			-5	11			-5	8				-5	1800	170		-5	200	20		-5	400	20
-6				-6				-6					-6	180	17		-6	20	2		-6	40	2
-7				-7				-7					-7	18			-7	2			-7	4
													(+) Spacer 1				(+) Spacer 2				(+) Spacer 3
													0	170000000	10000	17000	0	61000000	3000	20333.3	0	14000000	600	23333.3
													-1	17000000	1000		-1	6100000	300		-1	1400000	60
													-2	1700000	100		-2	610000	30		-2	140000	6
													-3	170000	10		-3	61000	3		-3	14000
													-4	17000			-4	6100			-4	1400
													-5	1700			-5	610			-5	140
													-6	170			-6	61			-6	14
													-7	17			-7				-7

## Sheet: Supplementary Fig. 12
TS Substrate Activated					NTS Substrate Activated					TS Mg Activated					NTS Mg Activated
Time	Product (nM)					Time	Product (nM)				Time	Product (nM)				Time	Product (nM)
0	0					0	0				0	0				0	0
10	1.02052					10	0.252038				15	1.61071				15	1.85509
20	2.21637					20	0.732461				30	2.77858				30	3.14565
30	1.63859					30	0.990109				45	3.74572				45	4.03341
45	1.79964					45	1.39348				60	4.08066				60	4.70906
60	3.17787					60	1.70117				120	4.97754				120	5.07296
120	3.58502					120	2.05817				180	6.01041				180	6.33824
180	4.18338					180	2.74625				240	6.40317				240	6.67892
240	4.30269					240	3.2575				300	7.56188				300	7.51098
300	5.92293					300	4.03222				360	7.80852				360	8.30999
420	6.28648					420	4.88781				420	8.44544				420	8.5201
600	6.86851					600	5.6114				600	8.91101				600	9.12051
720	7.59415					720	6.46985				720	9.49039				720	9.31234
900	7.99153					900	7.41838				900	9.6055				900	9.3892
1500	9.39202					1500	9.35067
R-loop Formation
Time	Fluorescence Intensity
0.0464	4.58
0.136	4.57
0.226	4.57
0.316	4.57
0.406	4.57
0.496	4.57
0.586	4.58
0.676	4.59
0.766	4.59
0.856	4.6
0.946	4.6
1.04	4.61
1.13	4.61
1.22	4.61
1.31	4.61
1.4	4.61
1.49	4.61
1.58	4.61
1.67	4.62
1.76	4.62
1.85	4.62
1.94	4.62
2.03	4.62
2.12	4.62
2.21	4.62
2.3	4.62
2.39	4.63
2.48	4.63
2.57	4.63
2.66	4.63
2.75	4.63
2.84	4.63
2.93	4.64
3.02	4.64
3.11	4.64
3.2	4.64
3.29	4.64
3.38	4.65
3.47	4.65
3.56	4.65
3.65	4.65
3.74	4.66
3.83	4.66
3.92	4.66
4.01	4.66
4.1	4.66
4.19	4.67
4.28	4.67
4.37	4.67
4.46	4.67
4.55	4.68
4.64	4.68
4.73	4.68
4.82	4.68
4.91	4.69
5	4.69
5.09	4.69
5.18	4.69
5.27	4.7
5.36	4.7
5.45	4.7
5.54	4.7
5.63	4.7
5.72	4.71
5.81	4.71
5.9	4.71
5.99	4.71
6.08	4.72
6.17	4.72
6.26	4.72
6.35	4.72
6.44	4.73
6.53	4.73
6.62	4.73
6.71	4.73
6.8	4.73
6.89	4.74
6.98	4.74
7.07	4.74
7.16	4.74
7.25	4.74
7.34	4.75
7.43	4.75
7.52	4.75
7.61	4.75
7.7	4.75
7.79	4.76
7.88	4.76
7.97	4.76
8.06	4.76
8.15	4.77
8.24	4.77
8.33	4.77
8.42	4.77
8.51	4.77
8.6	4.78
8.69	4.78
8.78	4.78
8.87	4.78
8.96	4.78
9.05	4.79
9.14	4.79
9.23	4.79
9.32	4.79
9.41	4.8
9.5	4.8
9.59	4.8
9.68	4.8
9.77	4.8
9.86	4.8
9.95	4.81
10	4.81
10.1	4.81
10.2	4.81
10.3	4.81
10.4	4.82
10.5	4.82
10.6	4.82
10.7	4.82
10.8	4.82
10.8	4.83
10.9	4.83
11	4.83
11.1	4.83
11.2	4.83
11.3	4.84
11.4	4.84
11.5	4.84
11.6	4.84
11.7	4.84
11.7	4.84
11.8	4.85
11.9	4.85
12	4.85
12.1	4.85
12.2	4.85
12.3	4.86
12.4	4.86
12.5	4.86
12.6	4.86
12.6	4.86
12.7	4.86
12.8	4.87
12.9	4.87
13	4.87
13.1	4.87
13.2	4.87
13.3	4.87
13.4	4.88
13.5	4.88
13.5	4.88
13.6	4.88
13.7	4.88
13.8	4.88
13.9	4.89
14	4.89
14.1	4.89
14.2	4.89
14.3	4.89
14.4	4.89
14.4	4.9
14.5	4.9
14.6	4.9
14.7	4.9
14.8	4.9
14.9	4.9
15	4.91
15.1	4.91
15.2	4.91
15.3	4.91
15.3	4.91
15.4	4.92
15.5	4.92
15.6	4.92
15.7	4.92
15.8	4.92
15.9	4.92
16	4.92
16.1	4.93
16.2	4.93
16.2	4.93
16.3	4.93
16.4	4.93
16.5	4.93
16.6	4.93
16.7	4.94
16.8	4.94
16.9	4.94
17	4.94
17.1	4.94
17.1	4.94
17.2	4.95
17.3	4.95
17.4	4.95
17.5	4.95
17.6	4.95
17.7	4.95
17.8	4.95
17.9	4.96
18	4.96
18	4.96
18.1	4.96
18.2	4.96
18.3	4.96
18.4	4.96
18.5	4.97
18.6	4.97
18.7	4.97
18.8	4.97
18.9	4.97
18.9	4.97
19	4.98
19.1	4.98
19.2	4.98
19.3	4.98
19.4	4.98
19.5	4.98
19.6	4.98
19.7	4.98
19.8	4.99
19.8	4.99
19.9	4.99
20	4.99
20.1	4.99
20.2	4.99
20.3	4.99
20.4	5
20.5	5
20.6	5
20.7	5
20.7	5
20.8	5
20.9	5
21	5
21.1	5.01
21.2	5.01
21.3	5.01
21.4	5.01
21.5	5.01
21.6	5.01
21.6	5.01
21.7	5.02
21.8	5.02
21.9	5.02
22	5.02
22.1	5.02
22.2	5.02
22.3	5.02
22.4	5.02
22.5	5.03
22.5	5.03
22.6	5.03
22.7	5.03
22.8	5.03
22.9	5.03
23	5.03
23.1	5.03
23.2	5.04
23.3	5.04
23.4	5.04
23.4	5.04
23.5	5.04
23.6	5.04
23.7	5.04
23.8	5.04
23.9	5.05
24	5.05
24.1	5.05
24.2	5.05
24.3	5.05
24.3	5.05
24.4	5.05
24.5	5.05
24.6	5.06
24.7	5.06
24.8	5.06
24.9	5.06
25	5.06
25.1	5.06
25.2	5.06
25.2	5.06
25.3	5.06
25.4	5.07
25.5	5.07
25.6	5.07
25.7	5.07
25.8	5.07
25.9	5.07
26	5.07
26.1	5.07
26.1	5.08
26.2	5.08
26.3	5.08
26.4	5.08
26.5	5.08
26.6	5.08
26.7	5.08
26.8	5.08
26.9	5.08
27	5.09
27	5.09
27.1	5.09
27.2	5.09
27.3	5.09
27.4	5.09
27.5	5.09
27.6	5.09
27.7	5.09
27.8	5.09
27.9	5.1
27.9	5.1
28	5.1
28.1	5.1
28.2	5.1
28.3	5.1
28.4	5.1
28.5	5.1
28.6	5.1
28.7	5.11
28.8	5.11
28.8	5.11
28.9	5.11
29	5.11
29.1	5.11
29.2	5.11
29.3	5.11
29.4	5.11
29.5	5.12
29.6	5.12
29.7	5.12
29.7	5.12
29.8	5.12
29.9	5.12
30	5.12
30.1	5.12
30.2	5.12
30.3	5.12
30.4	5.13
30.5	5.13
30.6	5.13
30.6	5.13
30.7	5.13
30.8	5.13
30.9	5.13
31	5.13
31.1	5.13
31.2	5.13
31.3	5.14
31.4	5.14
31.5	5.14
31.5	5.14
31.6	5.14
31.7	5.14
31.8	5.14
31.9	5.14
32	5.14
32.1	5.14
32.2	5.14
32.3	5.15
32.4	5.15
32.4	5.15
32.5	5.15
32.6	5.15
32.7	5.15
32.8	5.15
32.9	5.15
33	5.15
33.1	5.15
33.2	5.16
33.3	5.16
33.3	5.16
33.4	5.16
33.5	5.16
33.6	5.16
33.7	5.16
33.8	5.16
33.9	5.16
34	5.16
34.1	5.17
34.2	5.17
34.2	5.17
34.3	5.17
34.4	5.17
34.5	5.17
34.6	5.17
34.7	5.17
34.8	5.17
34.9	5.17
35	5.17
35.1	5.18
35.1	5.18
35.2	5.18
35.3	5.18
35.4	5.18
35.5	5.18
35.6	5.18
35.7	5.18
35.8	5.18
35.9	5.18
36	5.18
36	5.18
36.1	5.19
36.2	5.19
36.3	5.19
36.4	5.19
36.5	5.19
36.6	5.19
36.7	5.19
36.8	5.19
36.9	5.19
36.9	5.19
37	5.19
37.1	5.19
37.2	5.2
37.3	5.2
37.4	5.2
37.5	5.2
37.6	5.2
37.7	5.2
37.8	5.2
37.8	5.2
37.9	5.2
38	5.2
38.1	5.2
38.2	5.21
38.3	5.21
38.4	5.21
38.5	5.21
38.6	5.21
38.7	5.21
38.7	5.21
38.8	5.21
38.9	5.21
39	5.21
39.1	5.21
39.2	5.21
39.3	5.21
39.4	5.22
39.5	5.22
39.6	5.22
39.6	5.22
39.7	5.22
39.8	5.22
39.9	5.22
40	5.22
40.1	5.22
40.2	5.22
40.3	5.22
40.4	5.22
40.5	5.23
40.5	5.23
40.6	5.23
40.7	5.23
40.8	5.23
40.9	5.23
41	5.23
41.1	5.23
41.2	5.23
41.3	5.23
41.4	5.23
41.4	5.23
41.5	5.23
41.6	5.24
41.7	5.24
41.8	5.24
41.9	5.24
42	5.24
42.1	5.24
42.2	5.24
42.3	5.24
42.3	5.24
42.4	5.24
42.5	5.24
42.6	5.24
42.7	5.24
42.8	5.24
42.9	5.24
43	5.25
43.1	5.25
43.2	5.25
43.2	5.25
43.3	5.25
43.4	5.25
43.5	5.25
43.6	5.25
43.7	5.25
43.8	5.25
43.9	5.25
44	5.25
44.1	5.26
44.1	5.26
44.2	5.26
44.3	5.26
44.4	5.26
44.5	5.26
44.6	5.26
44.7	5.26
44.8	5.26
44.9	5.26
45	5.26
45	5.26
45.1	5.26
45.2	5.26
45.3	5.27
45.4	5.26
45.5	5.27
45.6	5.27
45.7	5.27
45.8	5.27
45.9	5.27
45.9	5.27
46	5.27
46.1	5.27
46.2	5.27
46.3	5.27
46.4	5.27
46.5	5.27
46.6	5.28
46.7	5.28
46.8	5.28
46.8	5.28
46.9	5.28
47	5.28
47.1	5.28
47.2	5.28
47.3	5.28
47.4	5.28
47.5	5.28
47.6	5.28
47.7	5.28
47.7	5.28
47.8	5.28
47.9	5.28
48	5.29
48.1	5.29
48.2	5.29
48.3	5.29
48.4	5.29
48.5	5.29
48.6	5.29
48.6	5.29
48.7	5.29
48.8	5.29
48.9	5.29
49	5.29
49.1	5.29
49.2	5.29
49.3	5.29
49.4	5.29
49.5	5.3
49.5	5.3
49.6	5.3
49.7	5.3
49.8	5.3
49.9	5.3
50	5.3
50.1	5.3
50.2	5.3
50.3	5.3
50.4	5.3
50.4	5.3
50.5	5.3
50.6	5.3
50.7	5.3
50.8	5.3
50.9	5.3
51	5.31
51.1	5.31
51.2	5.31
51.3	5.31
51.3	5.31
51.4	5.31
51.5	5.31
51.6	5.31
51.7	5.31
51.8	5.31
51.9	5.31
52	5.31
52.1	5.31
52.2	5.31
52.2	5.32
52.3	5.32
52.4	5.32
52.5	5.32
52.6	5.32
52.7	5.32
52.8	5.32
52.9	5.32
53	5.32
53.1	5.32
53.1	5.32
53.2	5.32
53.3	5.32
53.4	5.32
53.5	5.32
53.6	5.32
53.7	5.32
53.8	5.32
53.9	5.32
54	5.33
54	5.33
54.1	5.33
54.2	5.33
54.3	5.33
54.4	5.33
54.5	5.33
54.6	5.33
54.7	5.33
54.8	5.33
54.9	5.33
54.9	5.33
55	5.33
55.1	5.33
55.2	5.33
55.3	5.33
55.4	5.34
55.5	5.34
55.6	5.34
55.7	5.34
55.8	5.34
55.8	5.34
55.9	5.34
56	5.34
56.1	5.34
56.2	5.34
56.3	5.34
56.4	5.34
56.5	5.34
56.6	5.34
56.7	5.34
56.7	5.34
56.8	5.34
56.9	5.34
57	5.35
57.1	5.35
57.2	5.35
57.3	5.35
57.4	5.35
57.5	5.35
57.6	5.35
57.6	5.35
57.7	5.35
57.8	5.35
57.9	5.35
58	5.35
58.1	5.35
58.2	5.35
58.3	5.35
58.4	5.35
58.5	5.35
58.5	5.35
58.6	5.35
58.7	5.36
58.8	5.36
58.9	5.36
59	5.36
59.1	5.36
59.2	5.36
59.3	5.36
59.4	5.36
59.4	5.36
59.5	5.36
59.6	5.36
59.7	5.36
59.8	5.36
59.9	5.36
60	5.36
60.1	5.36
60.2	5.36
60.3	5.36
60.3	5.36
60.4	5.36
60.5	5.37
60.6	5.37
60.7	5.37
60.8	5.37
60.9	5.37
61	5.37
61.1	5.37
61.2	5.37
61.2	5.37
61.3	5.37
61.4	5.37
61.5	5.37
61.6	5.37
61.7	5.37
61.8	5.37
61.9	5.37
62	5.37
62.1	5.37
62.1	5.37
62.2	5.38
62.3	5.38
62.4	5.38
62.5	5.38
62.6	5.38
62.7	5.38
62.8	5.38
62.9	5.38
63	5.38
63	5.38
63.1	5.38
63.2	5.38
63.3	5.38
63.4	5.38
63.5	5.38
63.6	5.38
63.7	5.38
63.8	5.38
63.9	5.38
63.9	5.38
64	5.39
64.1	5.39
64.2	5.39
64.3	5.39
64.4	5.39
64.5	5.39
64.6	5.39
64.7	5.39
64.8	5.39
64.8	5.39
64.9	5.39
65	5.39
65.1	5.39
65.2	5.39
65.3	5.39
65.4	5.39
65.5	5.39
65.6	5.39
65.7	5.39
65.7	5.39
65.8	5.39
65.9	5.39
66	5.4
66.1	5.4
66.2	5.4
66.3	5.4
66.4	5.4
66.5	5.4
66.6	5.4
66.6	5.4
66.7	5.4
66.8	5.4
66.9	5.4
67	5.4
67.1	5.4
67.2	5.4
67.3	5.4
67.4	5.4
67.5	5.4
67.5	5.4
67.6	5.4
67.7	5.4
67.8	5.4
67.9	5.4
68	5.41
68.1	5.41
68.2	5.41
68.3	5.41
68.4	5.41
68.4	5.41
68.5	5.41
68.6	5.41
68.7	5.41
68.8	5.41
68.9	5.41
69	5.41
69.1	5.41
69.2	5.41
69.3	5.41
69.3	5.41
69.4	5.41
69.5	5.41
69.6	5.41
69.7	5.41
69.8	5.41
69.9	5.41
70	5.41
70.1	5.42
70.2	5.42
70.2	5.42
70.3	5.42
70.4	5.42
70.5	5.42
70.6	5.42
70.7	5.42
70.8	5.42
70.9	5.42
71	5.42
71.1	5.42
71.1	5.42
71.2	5.42
71.3	5.42
71.4	5.42
71.5	5.42
71.6	5.42
71.7	5.42
71.8	5.42
71.9	5.42
72	5.42
72	5.43
72.1	5.43
72.2	5.43
72.3	5.43
72.4	5.43
72.5	5.43
72.6	5.43
72.7	5.43
72.8	5.43
72.9	5.43
72.9	5.43
73	5.43
73.1	5.43
73.2	5.43
73.3	5.43
73.4	5.43
73.5	5.43
73.6	5.43
73.7	5.43
73.8	5.43
73.8	5.43
73.9	5.43
74	5.43
74.1	5.43
74.2	5.43
74.3	5.43
74.4	5.44
74.5	5.44
74.6	5.44
74.7	5.44
74.7	5.44
74.8	5.44
74.9	5.44
75	5.44
75.1	5.44
75.2	5.44
75.3	5.44
75.4	5.44
75.5	5.44
75.6	5.44
75.6	5.44
75.7	5.44
75.8	5.44
75.9	5.44
76	5.44
76.1	5.44
76.2	5.44
76.3	5.44
76.4	5.44
76.5	5.44
76.5	5.45
76.6	5.45
76.7	5.45
76.8	5.45
76.9	5.45
77	5.45
77.1	5.45
77.2	5.45
77.3	5.45
77.4	5.45
77.4	5.45
77.5	5.45
77.6	5.45
77.7	5.45
77.8	5.45
77.9	5.45
78	5.45
78.1	5.45
78.2	5.45
78.3	5.45
78.3	5.45
78.4	5.45
78.5	5.45
78.6	5.45
78.7	5.45
78.8	5.45
78.9	5.45
79	5.46
79.1	5.46
79.2	5.46
79.2	5.46
79.3	5.46
79.4	5.46
79.5	5.46
79.6	5.46
79.7	5.46
79.8	5.46
79.9	5.46
80	5.46
80.1	5.46
80.1	5.46
80.2	5.46
80.3	5.46
80.4	5.46
80.5	5.46
80.6	5.46
80.7	5.46
80.8	5.46
80.9	5.46
81	5.46
81	5.46
81.1	5.46
81.2	5.46
81.3	5.46
81.4	5.47
81.5	5.47
81.6	5.47
81.7	5.47
81.8	5.47
81.9	5.47
81.9	5.47
82	5.47
82.1	5.47
82.2	5.47
82.3	5.47
82.4	5.47
82.5	5.47
82.6	5.47
82.7	5.47
82.8	5.47
82.8	5.47
82.9	5.47
83	5.47
83.1	5.47
83.2	5.47
83.3	5.47
83.4	5.47
83.5	5.47
83.6	5.47
83.7	5.47
83.7	5.47
83.8	5.47
83.9	5.48
84	5.48
84.1	5.48
84.2	5.48
84.3	5.48
84.4	5.48
84.5	5.48
84.6	5.48
84.6	5.48
84.7	5.48
84.8	5.48
84.9	5.48
85	5.48
85.1	5.48
85.2	5.48
85.3	5.48
85.4	5.48
85.5	5.48
85.5	5.48
85.6	5.48
85.7	5.48
85.8	5.48
85.9	5.48
86	5.48
86.1	5.48
86.2	5.48
86.3	5.48
86.4	5.48
86.4	5.48
86.5	5.49
86.6	5.49
86.7	5.49
86.8	5.49
86.9	5.49
87	5.49
87.1	5.49
87.2	5.49
87.3	5.49
87.3	5.49
87.4	5.49
87.5	5.49
87.6	5.49
87.7	5.49
87.8	5.49
87.9	5.49
88	5.49
88.1	5.49
88.2	5.49
88.2	5.49
88.3	5.49
88.4	5.49
88.5	5.49
88.6	5.49
88.7	5.49
88.8	5.49
88.9	5.49
89	5.49
89.1	5.49
89.1	5.49
89.2	5.5
89.3	5.49
89.4	5.5
89.5	5.5
89.6	5.5
89.7	5.5
89.8	5.5
89.9	5.5
90	5.5
90	5.5
90.1	5.5
90.2	5.5
90.3	5.5
90.4	5.5
90.5	5.5
90.6	5.5
90.7	5.5
90.8	5.5
90.9	5.5
90.9	5.5
91	5.5
91.1	5.5
91.2	5.5
91.3	5.5
91.4	5.5
91.5	5.5
91.6	5.5
91.7	5.5
91.8	5.5
91.8	5.5
91.9	5.5
92	5.5
92.1	5.51
92.2	5.51
92.3	5.51
92.4	5.51
92.5	5.51
92.6	5.51
92.7	5.51
92.7	5.51
92.8	5.51
92.9	5.51
93	5.51
93.1	5.51
93.2	5.51
93.3	5.51
93.4	5.51
93.5	5.51
93.6	5.51
93.6	5.51
93.7	5.51
93.8	5.51
93.9	5.51
94	5.51
94.1	5.51
94.2	5.51
94.3	5.51
94.4	5.51
94.5	5.51
94.5	5.51
94.6	5.51
94.7	5.51
94.8	5.51
94.9	5.51
95	5.51
95.1	5.51
95.2	5.52
95.3	5.52
95.4	5.52
95.4	5.52
95.5	5.52
95.6	5.52
95.7	5.52
95.8	5.52
95.9	5.52
96	5.52
96.1	5.52
96.2	5.52
96.3	5.52
96.3	5.52
96.4	5.52
96.5	5.52
96.6	5.52
96.7	5.52
96.8	5.52
96.9	5.52
97	5.52
97.1	5.52
97.2	5.52
97.2	5.52
97.3	5.52
97.4	5.52
97.5	5.52
97.6	5.52
97.7	5.52
97.8	5.52
97.9	5.52
98	5.52
98.1	5.52
98.1	5.52
98.2	5.52
98.3	5.52
98.4	5.53
98.5	5.52
98.6	5.53
98.7	5.53
98.8	5.53
98.9	5.53
99	5.53
99	5.53
99.1	5.53
99.2	5.53
99.3	5.53
99.4	5.53
99.5	5.53
99.6	5.53
99.7	5.53
99.8	5.53
99.9	5.53
99.9	5.53
100	5.53
100	5.53
100	5.53
100	5.53
100	5.53
100	5.53
101	5.53
101	5.53
101	5.53
101	5.53
101	5.53
101	5.53
101	5.53
101	5.53
101	5.53
101	5.53
101	5.53
102	5.53
102	5.54
102	5.53
102	5.53
102	5.54
102	5.53
102	5.54
102	5.54
102	5.54
102	5.54
102	5.54
103	5.54
103	5.54
103	5.54
103	5.54
103	5.54
103	5.54
103	5.54
103	5.54
103	5.54
103	5.54
103	5.54
104	5.54
104	5.54
104	5.54
104	5.54
104	5.54
104	5.54
104	5.54
104	5.54
104	5.54
104	5.54
104	5.54
105	5.54
105	5.54
105	5.54
105	5.54
105	5.54
105	5.54
105	5.54
105	5.54
105	5.54
105	5.54
105	5.54
106	5.55
106	5.55
106	5.55
106	5.55
106	5.55
106	5.55
106	5.55
106	5.55
106	5.55
106	5.55
106	5.55
107	5.55
107	5.55
107	5.55
107	5.55
107	5.55
107	5.55
107	5.55
107	5.55
107	5.55
107	5.55
107	5.55
108	5.55
108	5.55
108	5.55
108	5.55
108	5.55
108	5.55
108	5.55
108	5.55
108	5.55
108	5.55
108	5.55
108	5.55
109	5.55
109	5.55
109	5.55
109	5.55
109	5.55
109	5.55
109	5.55
109	5.56
109	5.55
109	5.56
109	5.56
110	5.56
110	5.56
110	5.56
110	5.56
110	5.56
110	5.56
110	5.56
110	5.56
110	5.56
110	5.56
110	5.56
111	5.56
111	5.56
111	5.56
111	5.56
111	5.56
111	5.56
111	5.56
111	5.56
111	5.56
111	5.56
111	5.56
112	5.56
112	5.56
112	5.56
112	5.56
112	5.56
112	5.56
112	5.56
112	5.56
112	5.56
112	5.56
112	5.56
113	5.56
113	5.56
113	5.56
113	5.56
113	5.56
113	5.56
113	5.56
113	5.57
113	5.56
113	5.57
113	5.57
114	5.56
114	5.57
114	5.57
114	5.57
114	5.57
114	5.57
114	5.57
114	5.57
114	5.57
114	5.57
114	5.57
115	5.57
115	5.57
115	5.57
115	5.57
115	5.57
115	5.57
115	5.57
115	5.57
115	5.57
115	5.57
115	5.57
116	5.57
116	5.57
116	5.57
116	5.57
116	5.57
116	5.57
116	5.57
116	5.57
116	5.57
116	5.57
116	5.57
116	5.57
117	5.57
117	5.57
117	5.57
117	5.57
117	5.57
117	5.57
117	5.57
117	5.57
117	5.57
117	5.57
117	5.57
118	5.57
118	5.57
118	5.57
118	5.57
118	5.57
118	5.57
118	5.58
118	5.58
118	5.58
118	5.58
118	5.58
119	5.58
119	5.58
119	5.58
119	5.58
119	5.58
119	5.58
119	5.58
119	5.58
119	5.58
119	5.58
119	5.58
120	5.58
120	5.58
120	5.58
120	5.58
120	5.58
120	5.58
120	5.58
120	5.58
120	5.58
120	5.58
120	5.58
121	5.58
121	5.58
121	5.58
121	5.58
121	5.58
121	5.58
121	5.58
121	5.58
121	5.58
121	5.58
121	5.58
122	5.58
122	5.58
122	5.58
122	5.58
122	5.58
122	5.58
122	5.58
122	5.58
122	5.58
122	5.58
122	5.58
123	5.58
123	5.58
123	5.59
123	5.59
123	5.59
123	5.59
123	5.59
123	5.59
123	5.59
123	5.59
123	5.59
124	5.59
124	5.59
124	5.59
124	5.59
124	5.59
124	5.59
124	5.59
124	5.59
124	5.59
124	5.59
124	5.59
125	5.59
125	5.59
125	5.59
125	5.59
125	5.59
125	5.59
125	5.59
125	5.59
125	5.59
125	5.59
125	5.59
125	5.59
126	5.59
126	5.59
126	5.59
126	5.59
126	5.59
126	5.59
126	5.59
126	5.59
126	5.59
126	5.59
126	5.59
127	5.59
127	5.59
127	5.59
127	5.59
127	5.59
127	5.59
127	5.59
127	5.59
127	5.59
127	5.59
127	5.59
128	5.59
128	5.59
128	5.6
128	5.6
128	5.6
128	5.6
128	5.59
128	5.6
128	5.6
128	5.6
128	5.6
129	5.59
129	5.6
129	5.6
129	5.6
129	5.6
129	5.6
129	5.6
129	5.6
129	5.6
129	5.6
129	5.6
130	5.6
130	5.6
130	5.6
130	5.6
130	5.6
130	5.6
130	5.6
130	5.6
130	5.6
130	5.6
130	5.6
131	5.6
131	5.6
131	5.6
131	5.6
131	5.6
131	5.6
131	5.6
131	5.6
131	5.6
131	5.6
131	5.6
132	5.6
132	5.6
132	5.6
132	5.6
132	5.6
132	5.6
132	5.6
132	5.6
132	5.6
132	5.6
132	5.6
133	5.6
133	5.6
133	5.6
133	5.6
133	5.6
133	5.6
133	5.6
133	5.6
133	5.61
133	5.6
133	5.6
134	5.61
134	5.61
134	5.6
134	5.61
134	5.61
134	5.6
134	5.6
134	5.61
134	5.61
134	5.61
134	5.61
134	5.61
135	5.61
135	5.61
135	5.61
135	5.61
135	5.61
135	5.61
135	5.61
135	5.61
135	5.61
135	5.61
135	5.61
136	5.61
136	5.61
136	5.61
136	5.61
136	5.61
136	5.61
136	5.61
136	5.61
136	5.61
136	5.61
136	5.61
137	5.61
137	5.61
137	5.61
137	5.61
137	5.61
137	5.61
137	5.61
137	5.61
137	5.61
137	5.61
137	5.61
138	5.61
138	5.61
138	5.61
138	5.61
138	5.61
138	5.61
138	5.61
138	5.61
138	5.61
138	5.61
138	5.61
139	5.61
139	5.61
139	5.61
139	5.61
139	5.61
139	5.61
139	5.61
139	5.61
139	5.61
139	5.61
139	5.61
140	5.61
140	5.61
140	5.61
140	5.61
140	5.61
140	5.61
140	5.61
140	5.61
140	5.62
140	5.61
140	5.62
141	5.61
141	5.61
141	5.62
141	5.62
141	5.62
141	5.61
141	5.62
141	5.62
141	5.62
141	5.62
141	5.62
142	5.62
142	5.62
142	5.62
142	5.62
142	5.62
142	5.62
142	5.62
142	5.62
142	5.62
142	5.62
142	5.62
143	5.62
143	5.62
143	5.62
143	5.62
143	5.62
143	5.62
143	5.62
143	5.62
143	5.62
143	5.62
143	5.62
143	5.62
144	5.62
144	5.62
144	5.62
144	5.62
144	5.62
144	5.62
144	5.62
144	5.62
144	5.62
144	5.62
144	5.62
145	5.62
145	5.62
145	5.62
145	5.62
145	5.62
145	5.62
145	5.62
145	5.62
145	5.62
145	5.62
145	5.62
146	5.62
146	5.62
146	5.62
146	5.62
146	5.62
146	5.62
146	5.62
146	5.62
146	5.62
146	5.62
146	5.62
147	5.62
147	5.62
147	5.62
147	5.62
147	5.62
147	5.62
147	5.62
147	5.62
147	5.62
147	5.62
147	5.62
148	5.62
148	5.62
148	5.62
148	5.62
148	5.62
148	5.62
148	5.62
148	5.63
148	5.62
148	5.62
148	5.62
149	5.62
149	5.63
149	5.62
149	5.63
149	5.63
149	5.63
149	5.63
149	5.63
149	5.63
149	5.63
149	5.63
150	5.63
150	5.63
150	5.63
150	5.63
150	5.63
150	5.63
150	5.63
150	5.63
150	5.63
150	5.63
150	5.63
151	5.63
151	5.63
151	5.63
151	5.63
151	5.63
151	5.63
151	5.63
151	5.63
151	5.63
151	5.63
151	5.63
152	5.63
152	5.63
152	5.63
152	5.63
152	5.63
152	5.63
152	5.63
152	5.63
152	5.63
152	5.63
152	5.63
152	5.63
153	5.63
153	5.63
153	5.63
153	5.63
153	5.63
153	5.63
153	5.63
153	5.63
153	5.63
153	5.63
153	5.63
154	5.63
154	5.63
154	5.63
154	5.63
154	5.63
154	5.63
154	5.63
154	5.63
154	5.63
154	5.63
154	5.63
155	5.63
155	5.63
155	5.63
155	5.63
155	5.63
155	5.63
155	5.63
155	5.63
155	5.63
155	5.63
155	5.63
156	5.63
156	5.63
156	5.63
156	5.63
156	5.63
156	5.63
156	5.63
156	5.63
156	5.63
156	5.63
156	5.63
157	5.63
157	5.63
157	5.63
157	5.63
157	5.63
157	5.63
157	5.63
157	5.63
157	5.63
157	5.64
157	5.64
158	5.63
158	5.64
158	5.63
158	5.64
158	5.64
158	5.64
158	5.64
158	5.63
158	5.64
158	5.64
158	5.64
159	5.64
159	5.64
159	5.64
159	5.64
159	5.64
159	5.64
159	5.64
159	5.64
159	5.64
159	5.64
159	5.64
160	5.64
160	5.64
160	5.64
160	5.64
160	5.64
160	5.64
160	5.64
160	5.64
160	5.64
160	5.64
160	5.64
161	5.64
161	5.64
161	5.64
161	5.64
161	5.64
161	5.64
161	5.64
161	5.64
161	5.64
161	5.64
161	5.64
161	5.64
162	5.64
162	5.64
162	5.64
162	5.64
162	5.64
162	5.64
162	5.64
162	5.64
162	5.64
162	5.64
162	5.64
163	5.64
163	5.64
163	5.64
163	5.64
163	5.64
163	5.64
163	5.64
163	5.64
163	5.64
163	5.64
163	5.64
164	5.64
164	5.64
164	5.64
164	5.64
164	5.64
164	5.64
164	5.64
164	5.64
164	5.64
164	5.64
164	5.64
165	5.64
165	5.64
165	5.64
165	5.64
165	5.64
165	5.64
165	5.64
165	5.64
165	5.64
165	5.64
165	5.64
166	5.64
166	5.64
166	5.64
166	5.64
166	5.64
166	5.64
166	5.64
166	5.64
166	5.64
166	5.64
166	5.64
167	5.64
167	5.64
167	5.64
167	5.64
167	5.64
167	5.64
167	5.64
167	5.64
167	5.64
167	5.64
167	5.64
168	5.64
168	5.64
168	5.64
168	5.64
168	5.64
168	5.64
168	5.64
168	5.64
168	5.64
168	5.64
168	5.64
169	5.64
169	5.64
169	5.64
169	5.64
169	5.64
169	5.64
169	5.65
169	5.65
169	5.64
169	5.65
169	5.65
170	5.65
170	5.65
170	5.65
170	5.64
170	5.65
170	5.65
170	5.65
170	5.65
170	5.65
170	5.65
170	5.65
170	5.65
171	5.65
171	5.65
171	5.65
171	5.65
171	5.65
171	5.65
171	5.65
171	5.65
171	5.65
171	5.65
171	5.65
172	5.65
172	5.65
172	5.65
172	5.65
172	5.65
172	5.65
172	5.65
172	5.65
172	5.65
172	5.65
172	5.65
173	5.65
173	5.65
173	5.65
173	5.65
173	5.65
173	5.65
173	5.65
173	5.65
173	5.65
173	5.65
173	5.65
174	5.65
174	5.65
174	5.65
174	5.65
174	5.65
174	5.65
174	5.65
174	5.65
174	5.65
174	5.65
174	5.65
175	5.65
175	5.65
175	5.65
175	5.65
175	5.65
175	5.65
175	5.65
175	5.65
175	5.65
175	5.65
175	5.65
176	5.65
176	5.65
176	5.65
176	5.65
176	5.65
176	5.65
176	5.65
176	5.65
176	5.65
176	5.65
176	5.65
177	5.65
177	5.65
177	5.65
177	5.65
177	5.65
177	5.65
177	5.65
177	5.65
177	5.65
177	5.65
177	5.65
178	5.65
178	5.65
178	5.65
178	5.65
178	5.65
178	5.65
178	5.65
178	5.65
178	5.65
[truncated: 19 more rows]

[truncated: 1 more sheets: Supplementary Fig. 14b]
